# Supplementary material for: Differential Gene Expression Associated with Soybean Oil Level in the Diet of Pigs
Source: Animals (Basel). 2022 Jun 25;12(13):1632. doi: 10.3390/ani12131632 (PMC9265114; doi:10.3390/ani12131632)
Supplement: Supplementary file 1 [file animals-12-01632-s001.zip]

Archive with 6 entries (5 files):
- animals-1734763-supplementary/
- animals-1734763-supplementary/figures S1-16.pdf
- animals-1734763-supplementary/Table S5 RIN_reads.xlsx
- animals-1734763-supplementary/tableS6a_diffexpr-results.muscle.xlsx
- animals-1734763-supplementary/TableS6b_diffexpr-results.liver.xlsx
- animals-1734763-supplementary/Tables_S1-S4.pdf
