# Supplementary material for: Differential Gene Expression Associated with Soybean Oil Level in the Diet of Pigs
Source: Animals (Basel). 2022 Jun 25;12(13):1632. doi: 10.3390/ani12131632 (PMC9265114; doi:10.3390/ani12131632)
Supplement: Supplementary file 1 [file animals-12-01632-s001.zip › animals-1734763-supplementary/tableS6a_diffexpr-results.muscle.xlsx]

## Sheet: diffexpr-results.muscle.CON.SO
Gene	Gene name	Gene description	baseMean	log2FoldChange	lfcSE	stat	pvalue	padj	M4	M7	M13	M14	M16	M28	M32	M33	M34	M35	M37	M41	M43	M47	M49	M56	M62	M66	M3	M10	M11	M12	M18	M19	M26	M46	M53	M54	M55	M59	M61	M63	M68	M69	M70	M72
ENSSSCG00000051166	Novel gene	0	3.57715	-5.80803	0.894181	-6.49537	8.28319e-11	1.43539e-06	5.2808	0	0	0	0	0.97839	0	0	0	0	10.4234	0	0	0	1.24898	1.03545	28.9523	0	0	8.56355	0	0	23.9776	14.3088	0	0	0	1.06505	21.6176	0	0	1.13113	0	0	10.1943	0
ENSSSCG00000018044	ALDH3A1	aldehyde dehydrogenase 3 family member A1 [Source:VGNC Symbol;Acc:VGNC:85238]	8.2458	-2.21435	0.394701	-5.6102	2.02093e-08	0.000175104	19.3629	2.18019	0.988381	3.20453	6.9849	0.97839	1.62145	4.01648	4.37439	8.40914	11.5815	5.10394	1.19439	6.12992	1.24898	17.6026	16.0846	0	12.0598	37.1087	10.3487	1.05816	3.59664	14.3088	5.91496	9.86448	4.57322	1.06505	23.6765	4.83739	11.2284	3.39339	6.02352	6.01339	26.5053	4.20585
ENSSSCG00000050531	Novel gene	0	11.5042	-2.85798	0.528195	-5.41085	6.27266e-08	0.00036233	9.68147	5.45047	2.96514	14.9545	18.6264	10.7623	6.48581	1.00412	13.1232	10.5114	27.7957	3.18996	3.58318	1.22598	3.74693	118.041	0.804229	4.31872	2.19269	12.3696	1.47838	10.5816	23.9776	9.5392	5.91496	0.704606	1.82929	6.39029	11.3235	3.86991	18.3738	1.13113	7.22823	3.43622	36.6996	0.841171
ENSSSCG00000009578	Novel gene	cyclin dependent kinase 20 [Source:NCBI gene (formerly Entrezgene);Acc:100157041]	58.2178	1.04341	0.199205	5.23784	1.62465e-07	0.000703838	44.0067	57.775	69.1867	43.7953	50.0584	57.725	84.3156	95.3913	28.4335	42.0457	35.9027	38.2796	38.2206	72.3331	27.4775	49.7014	41.0157	74.498	82.226	60.8963	60.6137	57.1407	39.563	59.62	34.011	45.7994	112.501	125.676	21.6176	45.4715	37.7683	84.8348	61.4399	32.6441	31.6025	152.252
ENSSSCG00000017884	TEKT1	tektin 1 [Source:VGNC Symbol;Acc:VGNC:93867]	17.3996	-2.68676	0.547036	-4.91149	9.03881e-07	0.00306343	26.404	3.27028	3.95353	38.4544	26.7754	3.91356	6.48581	11.0453	3.28079	56.7617	31.2701	3.18996	13.1383	6.12992	6.24488	91.1192	5.62961	9.71713	4.38539	41.8662	0.739191	7.40713	15.5854	40.5416	16.2661	1.40921	10.9757	1.06505	74.1177	8.7073	13.2699	0	6.02352	5.15434	29.5636	2.52351
ENSSSCG00000018041	ALDH3A2	aldehyde dehydrogenase 3 family member A2 [Source:VGNC Symbol;Acc:VGNC:85239]	989.313	-0.772598	0.158318	-4.88003	1.06068e-06	0.00306343	1589.52	1002.89	582.157	762.678	982.542	779.777	613.72	901.699	538.05	758.925	1102.56	1203.25	709.47	1185.53	599.508	1267.38	1375.23	600.303	754.286	1381.59	1011.95	916.367	1198.88	1071.97	696.487	1193.6	1039.04	475.012	1833.38	844.608	1473.98	1146.97	826.427	1328.1	1270.21	597.231
ENSSSCG00000011195	GALNT15	polypeptide N-acetylgalactosaminyltransferase 15 [Source:VGNC Symbol;Acc:VGNC:88331]	940.266	1.74358	0.361776	4.8195	1.43916e-06	0.00333781	464.71	1260.15	2201.13	3542.07	272.411	725.966	1423.64	2717.15	1135.15	681.14	687.943	1050.14	598.391	239.067	609.5	277.499	439.913	1806.31	815.682	335.881	1222.62	160.84	504.728	230.133	1645.84	729.267	1292.39	1530.48	240.882	973.283	160.26	540.68	426.465	1156.29	487.289	1264.28
ENSSSCG00000007033	AP3M2	adaptor related protein complex 3 subunit mu 2 [Source:VGNC Symbol;Acc:VGNC:96369]	33.519	-1.05799	0.220147	-4.80586	1.54091e-06	0.00333781	61.6093	51.2345	18.7792	28.8408	33.7603	26.4165	29.9969	35.1442	40.4631	32.5854	33.5864	23.6057	26.2767	26.9717	36.2203	55.914	24.9311	17.2749	19.7342	43.7692	32.5244	15.8724	47.9552	46.5036	24.3992	36.6395	16.4636	17.0408	85.4412	15.4797	60.2251	13.5736	39.7552	18.0402	51.9911	17.6646
ENSSSCG00000000687	CD4	CD4 molecule [Source:VGNC Symbol;Acc:VGNC:86417]	19.4847	-1.57143	0.329097	-4.77498	1.79725e-06	0.00346051	19.3629	14.1712	7.90705	5.34088	13.9698	5.87034	8.10727	16.0659	30.6207	7.35799	42.8516	7.65591	3.58318	13.4858	14.9877	37.276	71.5764	15.1155	6.57808	10.4666	7.39191	16.9306	63.5406	16.6936	11.8299	10.5691	14.6343	17.0408	83.3824	13.5447	26.5399	6.78678	12.047	9.44962	19.3692	19.3469
ENSSSCG00000017383	Novel gene	membrane primary amine oxidase-like [Source:NCBI gene (formerly Entrezgene);Acc:110256000]	24.3686	-2.38908	0.504731	-4.73337	2.20827e-06	0.00382671	128.499	2.18019	23.7212	19.2272	23.283	17.611	3.24291	1.00412	19.6848	26.2786	16.2141	75.9211	1.19439	3.67795	12.4898	28.9925	36.9946	12.9562	7.67443	36.1572	44.3515	28.5703	31.1709	17.886	4.43622	69.756	1.82929	5.32525	30.8824	4.83739	48.9967	10.1802	22.8894	35.2213	21.4081	2.52351
ENSSSCG00000051302	Novel gene	0	3.5935	-4.90383	1.09592	-4.47463	7.65441e-06	0.0120585	22.0033	0	0.988381	0	0	0	0	1.00412	1.0936	1.05114	0	1.91398	0	0	1.24898	1.03545	0	0	0	1.90301	0.739191	0	22.7787	56.0428	0.73937	1.40921	0	1.06505	13.3824	0.967478	0	0	0	0	0	0
ENSSSCG00000009523	Novel gene	gamma-glutamylamine cyclotransferase [Source:VGNC Symbol;Acc:VGNC:88434]	24.1197	-1.09564	0.249242	-4.3959	1.10315e-05	0.0159304	41.3663	15.2613	6.91867	24.5681	12.8056	15.6542	12.1609	9.03707	25.1527	40.9945	23.163	55.5054	21.4991	19.6157	24.9795	22.7798	32.1692	18.3546	15.3489	37.1087	36.9596	24.3377	20.3809	25.0404	23.6598	42.2764	18.2929	15.9757	32.9412	14.5122	34.706	6.78678	10.8423	42.0937	31.6025	13.4587
ENSSSCG00000014903	CCDC90B	coiled-coil domain containing 90B [Source:VGNC Symbol;Acc:VGNC:86328]	343.239	-0.413699	0.0962316	-4.299	1.71573e-05	0.0228707	387.259	342.29	297.503	439.021	401.632	309.171	253.757	354.454	359.794	414.15	517.694	299.857	223.352	243.971	405.917	398.646	350.644	301.231	308.073	414.856	303.069	417.974	382.442	395.877	365.249	308.617	303.662	288.628	317.059	278.634	365.434	330.29	263.83	304.965	395.54	312.074
ENSSSCG00000022842	Novel gene	0	53.9685	-1.90852	0.448754	-4.25292	2.10997e-05	0.0261169	27.2841	25.0722	28.6631	18.159	45.4018	28.3733	16.2145	39.1606	47.0247	29.432	23.163	13.3978	42.9982	15.9378	28.7264	31.0634	27.3438	33.4701	33.9867	15.2241	31.046	19.0469	318.902	20.2708	21.4417	13.3875	34.7565	27.6913	25.7353	25.1544	342.977	22.6226	32.527	26.6307	385.346	25.2351
ENSSSCG00000011186	COL6A5	collagen type VI alpha 5 chain [Source:VGNC Symbol;Acc:VGNC:86879]	8.08278	-3.31504	0.791709	-4.1872	2.82417e-05	0.0307242	5.2808	1.09009	1.97676	1.06818	6.9849	2.93517	3.24291	1.00412	7.65518	2.10228	5.79076	7.65591	4.77757	0	4.9959	165.671	3.21692	3.23904	2.19269	4.75753	10.3487	1.05816	0	0	0.73937	12.6829	1.82929	3.19515	6.17647	0	5.10382	0	0	10.3087	3.0583	0.841171
ENSSSCG00000003815	ALG6	ALG6 alpha-1,3-glucosyltransferase [Source:VGNC Symbol;Acc:VGNC:85253]	84.7463	-0.681253	0.162738	-4.18619	2.83679e-05	0.0307242	86.2531	78.4868	73.1402	58.7497	126.892	71.4225	56.7509	79.3254	79.8326	64.1197	90.3359	99.5268	82.4132	71.1071	64.9467	89.0483	98.9202	45.3466	48.2393	96.102	69.484	144.968	151.059	84.6604	85.0276	93.7126	68.5983	64.968	121.471	48.3739	120.45	42.983	87.9434	86.7647	143.74	75.7054
ENSSSCG00000016334	SCLY	selenocysteine lyase [Source:VGNC Symbol;Acc:VGNC:98302]	110.385	1.11971	0.268375	4.17217	3.01708e-05	0.0307547	65.1299	148.253	111.687	63.0224	189.756	170.24	145.931	272.116	135.606	107.216	93.8103	48.4874	69.2748	117.694	216.073	50.7368	80.4229	84.2151	134.851	34.2542	42.8731	131.212	70.7339	62.0048	77.6339	31.0027	203.051	116.09	57.6471	112.227	63.2874	175.325	132.517	75.5969	93.7879	190.105
ENSSSCG00000024860	Novel gene	sodium/glucose cotransporter 1-like [Source:NCBI gene (formerly Entrezgene);Acc:102159834]	12.2351	-1.55275	0.377798	-4.11	3.95657e-05	0.036086	15.8424	18.5316	3.95353	11.7499	22.1188	7.82712	4.86436	2.00824	6.56158	6.30685	13.8978	21.6917	7.16636	4.90394	39.9672	17.6026	16.0846	2.15936	2.19269	5.70903	17.7406	8.46529	11.9888	14.3088	20.7024	23.9566	6.40251	6.39029	24.7059	0.967478	18.3738	7.91791	8.43293	23.1945	13.2526	2.52351
ENSSSCG00000017914	GLTPD2	glycolipid transfer protein domain containing 2 [Source:VGNC Symbol;Acc:VGNC:88502]	8.99747	1.40909	0.342128	4.11862	3.8115e-05	0.036086	5.2808	11.991	24.7095	5.34088	8.14905	10.7623	12.9716	9.03707	9.84238	14.716	4.63261	8.9319	4.77757	7.35591	11.2408	2.07089	0	11.8765	15.3489	12.3696	11.8271	5.2908	7.19327	10.7316	5.91496	7.04606	10.9757	15.9757	5.14706	9.67478	2.04153	11.3113	4.81882	7.7315	0	16.8234
ENSSSCG00000047596	Novel gene	0	12.816	-1.35632	0.331719	-4.08875	4.33697e-05	0.0375777	24.6437	14.1712	3.95353	4.27271	4.6566	9.7839	8.10727	18.0741	10.936	14.716	52.1169	4.46595	5.97197	18.3898	18.7346	10.3545	16.0846	5.39841	3.28904	22.8361	8.13111	13.7561	17.9832	33.3872	8.87244	4.93224	10.0611	5.32525	11.3235	14.5122	13.2699	11.3113	1.2047	5.15434	24.4664	6.72937
ENSSSCG00000049049	Novel gene	0	4.00344	2.32346	0.572558	4.05803	4.94887e-05	0.0408376	0.880133	6.54057	13.8373	0	3.49245	3.91356	3.24291	6.02471	9.84238	2.10228	2.3163	3.18996	0	9.80787	1.24898	1.03545	4.02115	2.15936	5.48173	0	2.95677	7.40713	0	0	5.91496	1.40921	12.805	2.1301	0	4.83739	0	2.26226	10.8423	3.43622	5.09717	5.88819
ENSSSCG00000031442	CLP1	cleavage factor polyribonucleotide kinase subunit 1 [Source:VGNC Symbol;Acc:VGNC:86775]	107.15	0.527953	0.1306	4.04251	5.28828e-05	0.0416549	66.01	109.009	153.199	98.2723	79.1622	147.737	132.959	155.638	80.9262	112.472	91.494	101.441	100.329	95.6268	89.9263	93.1901	82.8356	117.685	109.635	99.908	89.4422	104.758	116.291	76.3136	147.874	85.2573	120.733	124.611	76.1765	116.097	81.6611	152.703	93.9669	139.167	74.4187	140.475
ENSSSCG00000031274	F12	coagulation factor XII [Source:VGNC Symbol;Acc:VGNC:99647]	6.0251	-3.03731	0.754142	-4.0275	5.63738e-05	0.042474	141.701	0	1.97676	3.20453	3.49245	1.95678	2.43218	1.00412	1.0936	2.10228	0	4.46595	0	1.22598	2.49795	7.24812	2.41269	1.07968	2.19269	3.80602	2.21757	1.05816	2.39776	1.1924	0.73937	1.40921	2.74393	2.1301	6.17647	0.967478	1.02076	0	1.2047	6.87245	2.03887	0.841171
ENSSSCG00000001612	Novel gene	adenylate cyclase type 10 [Source:NCBI gene (formerly Entrezgene);Acc:100737927]	24.3353	-1.373	0.343857	-3.99294	6.52593e-05	0.0452351	26.404	52.3246	6.91867	25.6362	34.9245	30.3301	12.9716	25.103	19.6848	24.1763	114.657	31.8996	16.7215	13.4858	26.2285	27.957	13.6719	11.8765	20.8306	64.7023	13.3054	15.8724	32.3697	42.9264	12.5693	19.729	18.2929	12.7806	28.8235	2.90243	17.353	4.52452	14.4565	11.1677	23.447	5.04702
ENSSSCG00000049866	Novel gene	0	3.57538	-2.94544	0.736914	-3.99699	6.41532e-05	0.0452351	11.4417	1.09009	0	1.06818	0	0	1.62145	1.00412	0	3.15343	2.3163	3.82796	0	1.22598	1.24898	2.07089	0	2.15936	0	1.90301	1.47838	0	10.7899	46.5036	1.47874	3.52303	0	3.19515	18.5294	0.967478	2.04153	1.13113	1.2047	0.859056	2.03887	0.841171
ENSSSCG00000051428	Novel gene	0	881.091	-1.29025	0.324364	-3.97779	6.95602e-05	0.0463619	1479.5	1044.31	1015.07	889.791	1516.89	297.431	383.474	538.208	427.597	1370.69	521.169	2396.94	297.404	505.105	333.477	1798.57	423.829	454.546	764.154	1439.63	311.939	536.488	1475.82	1572.78	638.077	881.462	323.784	414.304	1592.5	542.755	1710.8	454.714	593.919	868.506	1549.54	354.133
ENSSSCG00000006852	NTNG1	netrin G1 [Source:VGNC Symbol;Acc:VGNC:90935]	2.19732	-3.05287	0.774521	-3.94162	8.09326e-05	0.0506613	9.68147	1.09009	0.988381	0	4.6566	1.95678	0	1.00412	0	1.05114	0	0.637993	0	0	6.24488	8.28356	2.41269	1.07968	0	2.85452	6.65272	2.11632	5.99439	3.5772	0.73937	2.11382	0.914644	0	7.20588	0.967478	1.02076	2.26226	0	2.57717	1.01943	0
ENSSSCG00000017392	CCR10	C-C motif chemokine receptor 10 [Source:VGNC Symbol;Acc:VGNC:86369]	8.34246	-1.40102	0.355689	-3.93889	8.18579e-05	0.0506613	21.1232	6.54057	4.94191	11.7499	13.9698	7.82712	5.67509	4.01648	9.84238	16.8183	6.94891	8.9319	4.77757	6.12992	11.2408	17.6026	5.62961	2.15936	4.38539	16.1756	19.219	7.40713	2.39776	4.7696	8.13307	13.3875	2.74393	3.19515	18.5294	5.80487	5.10382	3.39339	1.2047	6.01339	9.17491	3.36468
ENSSSCG00000024671	WNT9A	Wnt family member 9A [Source:VGNC Symbol;Acc:VGNC:94978]	226.496	0.986905	0.252377	3.91045	9.21261e-05	0.0515049	118.818	122.091	320.236	361.044	159.489	208.397	248.082	200.824	269.025	297.473	173.723	126.323	290.238	221.903	209.828	91.1192	167.28	294.753	243.389	109.423	184.798	174.597	153.457	125.202	189.279	92.3034	212.197	717.843	165.735	228.325	189.862	535.025	199.981	165.798	156.993	428.997
ENSSSCG00000032849	MLPH	melanophilin [Source:VGNC Symbol;Acc:VGNC:96225]	31.6369	1.22228	0.312888	3.90645	9.36624e-05	0.0515049	24.6437	19.6217	46.4539	23.4999	22.1188	30.3301	38.9149	13.0535	12.0296	50.4548	6.94891	28.7097	31.0542	69.8811	12.4898	9.31901	16.0846	30.2311	29.6014	20.9331	35.4812	41.2683	20.3809	10.7316	20.7024	36.6395	53.0494	78.8136	6.17647	34.8292	29.6022	61.081	18.0706	32.6441	44.8551	78.2289
ENSSSCG00000047413	OTOS	otospiralin [Source:NCBI gene (formerly Entrezgene);Acc:100525436]	8.16712	-2.24309	0.572998	-3.91465	9.05355e-05	0.0515049	9.68147	8.72076	9.88381	14.9545	3.49245	7.82712	0	0	18.5912	4.20457	3.47446	19.7778	4.77757	1.22598	17.4857	9.31901	14.4761	6.47809	0	7.61204	4.43515	7.40713	9.59103	15.5012	13.3087	29.5935	0	4.2602	10.2941	0	14.2907	1.13113	0	12.0268	10.1943	0
ENSSSCG00000016519	AKR1D1	aldo-keto reductase family 1 member D1 [Source:VGNC Symbol;Acc:VGNC:85230]	12.2622	-2.37599	0.608801	-3.90274	9.51097e-05	0.0515049	200.67	2.18019	2.96514	7.47724	6.9849	3.91356	14.5931	3.01236	3.28079	4.20457	3.47446	22.9677	5.97197	2.45197	2.49795	11.3899	14.4761	8.63745	3.28904	14.2726	14.0446	4.23264	5.99439	4.7696	6.65433	23.252	4.57322	0	8.23529	2.90243	3.06229	1.13113	4.81882	6.87245	7.13604	5.04702
ENSSSCG00000005840	C8G	complement C8 gamma chain [Source:VGNC Symbol;Acc:VGNC:86078]	15.4292	-1.6258	0.418483	-3.88499	0.000102335	0.0537384	154.023	6.54057	6.91867	17.0908	5.82075	7.82712	7.29654	4.01648	9.84238	8.40914	5.79076	15.3118	15.5271	11.0339	4.9959	27.957	6.43383	9.71713	8.77077	17.1271	19.219	8.46529	10.7899	10.7316	5.91496	10.5691	7.31715	14.9107	30.8824	9.67478	18.3738	12.4424	13.2517	10.3087	11.2138	10.9352
ENSSSCG00000000720	AKAP3	A-kinase anchoring protein 3 [Source:VGNC Symbol;Acc:VGNC:85218]	41.4494	-0.766532	0.200244	-3.82799	0.000129196	0.0624545	50.1676	25.0722	32.6166	41.6589	55.8792	25.4381	27.5647	25.103	42.6503	48.3525	48.6424	65.7132	41.8038	28.1976	44.9631	40.3824	49.058	24.8327	29.6014	75.1689	89.4422	40.2101	31.1709	45.3112	43.6228	66.9376	25.61	25.5612	71.0294	30.9593	32.6644	19.2292	27.7082	62.7111	28.5442	28.5998
ENSSSCG00000025130	KLF12	Kruppel like factor 12 [Source:VGNC Symbol;Acc:VGNC:89492]	145.785	-0.621722	0.162459	-3.82694	0.000129746	0.0624545	228.835	109.009	88.9543	142.068	189.756	90.9903	111.88	85.3501	127.951	186.052	81.0707	101.441	136.161	126.276	162.367	254.719	115.809	107.968	135.947	148.435	154.491	140.735	170.241	189.592	137.523	103.577	115.245	110.765	268.676	160.601	180.675	118.769	169.863	164.08	217.139	115.24
ENSSSCG00000011141	CALML5	calmodulin like 5 [Source:VGNC Symbol;Acc:VGNC:95874]	3.3565	-2.16618	0.56427	-3.83891	0.000123581	0.0624545	5.2808	1.09009	0	2.13635	1.16415	1.95678	0	5.0206	10.936	5.25571	6.94891	2.55197	0	3.67795	4.9959	9.31901	4.82538	0	3.28904	8.56355	3.69596	0	2.39776	7.1544	1.47874	1.40921	0	1.06505	12.3529	0.967478	1.02076	0	1.2047	4.29528	5.09717	1.68234
ENSSSCG00000010039	SLC5A4	solute carrier family 5 member 4 [Source:NCBI gene (formerly Entrezgene);Acc:397376]	73.1013	1.34224	0.355451	3.77616	0.000159267	0.074593	37.8457	49.0543	120.583	65.1588	144.355	37.1788	16.2145	71.2925	19.6848	153.467	13.8978	45.2975	39.415	90.7228	18.7346	55.914	28.9523	156.554	131.562	21.8846	43.6123	128.037	49.154	41.734	42.1441	28.1842	52.1347	129.936	71.0294	179.951	55.1213	98.4083	177.092	63.5702	51.9911	101.782
ENSSSCG00000036851	Novel gene	granulocyte-macrophage colony-stimulating factor receptor subunit alpha [Source:NCBI gene (formerly Entrezgene);Acc:102161330]	1.83962	-2.62188	0.698764	-3.75217	0.000175309	0.0799453	6.16093	0	0.988381	1.06818	1.16415	1.95678	0.810727	0	2.18719	0	1.15815	1.91398	1.19439	0	0	9.31901	4.02115	0	0	5.70903	2.95677	5.2908	1.19888	0	0.73937	2.81842	1.82929	1.06505	2.05882	0.967478	2.04153	1.13113	0	2.57717	3.0583	0.841171
ENSSSCG00000037652	Novel gene	0	25.5452	-0.76752	0.205206	-3.74023	0.000183848	0.08169	36.0855	45.784	23.7212	14.9545	18.6264	19.5678	17.0253	25.103	10.936	16.8183	23.163	19.1398	8.36076	25.7457	9.99181	71.4457	73.1849	28.0717	19.7342	24.7391	14.0446	15.8724	37.1652	41.734	17.7449	15.5013	21.0368	24.4961	53.5294	26.1219	21.436	10.1802	18.0706	18.0402	30.583	21.8704
ENSSSCG00000000660	A2M	alpha-2-macroglobulin [Source:NCBI gene (formerly Entrezgene);Acc:403166]	59.4141	-1.79491	0.48354	-3.71202	0.000205612	0.0869038	735.792	22.892	26.6863	12.8181	25.6113	47.9411	47.0221	26.1071	57.9607	9.46028	39.3772	72.0932	16.7215	55.1693	33.7223	46.595	132.698	39.9482	20.8306	41.8662	26.6109	23.2795	21.5798	39.3492	19.2236	79.6205	24.6954	8.52039	136.912	101.585	50.0174	10.1802	16.8659	10.3087	47.9134	10.9352
ENSSSCG00000051557	Novel gene	0	12.0124	1.27873	0.344457	3.71231	0.000205377	0.0869038	9.68147	5.45047	20.756	7.47724	6.9849	13.6975	12.1609	14.0577	6.56158	13.6648	5.79076	5.10394	10.7495	18.3898	4.9959	8.28356	11.2592	2.15936	25.216	6.66054	5.17434	8.46529	10.7899	8.3468	2.95748	2.11382	39.3297	22.366	4.11765	17.4146	6.12458	22.6226	24.0941	11.1677	7.13604	31.1233
ENSSSCG00000030026	SORCS1	sortilin related VPS10 domain containing receptor 1 [Source:VGNC Symbol;Acc:VGNC:93339]	18.8828	-1.34786	0.364207	-3.7008	0.000214921	0.0876181	30.8047	6.54057	4.94191	4.27271	24.4471	10.7623	8.91799	23.0947	19.6848	10.5114	47.4842	19.1398	15.5271	11.0339	27.4775	14.4962	4.02115	7.55777	7.67443	19.0301	19.9582	20.1051	11.9888	65.582	12.5693	30.2981	14.6343	1.06505	36.0294	15.4797	31.6437	14.7047	25.2988	8.59056	41.7968	12.6176
ENSSSCG00000007642	Novel gene	alpha-2-glycoprotein 1, zinc-binding [Source:VGNC Symbol;Acc:VGNC:85710]	65.7719	-2.67057	0.72219	-3.69787	0.000217415	0.0876181	200.67	4.36038	9.88381	26.7044	18.6264	21.5246	11.3502	4.01648	49.2119	5.25571	11.5815	297.943	11.9439	6.12992	22.4816	11.3899	24.9311	18.3546	7.67443	210.283	79.8327	21.1632	11.9888	17.886	52.4953	784.226	7.31715	0	18.5294	30.9593	57.1628	6.78678	1.2047	290.361	10.1943	3.36468
ENSSSCG00000000856	PAH	phenylalanine hydroxylase [Source:VGNC Symbol;Acc:VGNC:91155]	16.9502	-2.39026	0.648211	-3.68748	0.000226486	0.0891994	261.4	2.18019	4.94191	4.27271	1.16415	5.87034	11.3502	1.00412	1.0936	19.9717	1.15815	7.01792	4.77757	11.0339	3.74693	5.17723	3.21692	9.71713	4.38539	2.85452	30.3069	15.8724	49.154	4.7696	5.91496	9.86448	3.65858	7.45534	22.6471	5.80487	31.6437	7.91791	9.63764	14.604	6.1166	18.5058
ENSSSCG00000049474	Novel gene	0	3.02819	-2.08892	0.571174	-3.65724	0.000254946	0.0981767	7.04107	3.27028	0.988381	2.13635	5.82075	1.95678	0.810727	0	1.0936	4.20457	2.3163	7.01792	1.19439	4.90394	6.24488	9.31901	0.804229	0	1.09635	1.90301	1.47838	0	11.9888	2.3848	2.95748	2.81842	0.914644	0	4.11765	1.93496	4.08306	2.26226	0	6.01339	5.09717	0.841171
ENSSSCG00000046327	Novel gene	0	8.73359	-1.73236	0.475447	-3.64365	0.000268795	0.10126	22.0033	0	10.8722	5.34088	18.6264	13.6975	0.810727	8.03295	15.3104	11.5626	19.6886	10.2079	4.77757	2.45197	6.24488	14.4962	2.41269	1.07968	15.3489	22.8361	4.43515	7.40713	13.1877	14.3088	6.65433	6.34145	1.82929	0	24.7059	3.86991	2.04153	5.65565	2.40941	1.71811	8.15547	5.88819
ENSSSCG00000027093	FOLH1B	folate hydrolase 1B [Source:NCBI gene (formerly Entrezgene);Acc:397677]	194.151	-0.709653	0.195907	-3.6224	0.00029188	0.106624	263.16	153.703	160.118	150.613	315.485	89.0335	96.4765	92.379	156.384	279.604	174.881	248.817	162.438	164.282	204.832	243.33	95.7033	125.243	134.851	202.671	229.889	315.332	218.196	341.026	174.491	212.086	105.184	169.343	338.676	112.227	243.963	195.686	257.807	167.516	256.897	137.111
ENSSSCG00000011157	PITRM1	pitrilysin metallopeptidase 1 [Source:VGNC Symbol;Acc:VGNC:95855]	1181.28	-0.433585	0.119796	-3.61935	0.00029534	0.106624	1383.57	1276.5	1138.62	1287.15	1501.75	1009.7	1007.73	988.053	959.085	1707.05	1305.24	1015.05	960.293	1119.32	1430.08	1745.76	981.964	1079.68	1300.27	1188.43	976.472	1135.41	1441.05	1591.85	1004.06	846.936	911.9	817.958	1826.18	1094.22	1392.32	973.903	1199.89	916.613	1244.73	767.148
ENSSSCG00000005740	SARDH	sarcosine dehydrogenase [Source:VGNC Symbol;Acc:VGNC:92581]	11.388	-2.02107	0.560704	-3.60453	0.000312723	0.110596	86.2531	2.18019	2.96514	3.20453	19.7905	16.6326	8.91799	4.01648	5.46799	8.40914	1.15815	3.18996	5.97197	7.35591	12.4898	27.957	6.43383	3.23904	2.19269	13.3211	28.8285	5.2908	7.19327	21.4632	12.5693	9.15988	11.8904	1.06505	20.5882	12.5772	5.10382	0	0	1.71811	25.4859	5.88819
ENSSSCG00000004195	ARG1	arginase 1 [Source:VGNC Symbol;Acc:VGNC:85454]	17.4723	-2.74559	0.767591	-3.57689	0.000347708	0.119781	141.701	3.27028	2.96514	4.27271	2.3283	0	4.05363	6.02471	4.37439	4.20457	3.47446	3.18996	0	6.12992	2.49795	263.003	87.661	6.47809	5.48173	0	0	3.17448	1.19888	3.5772	10.3512	0	7.31715	3.19515	4.11765	12.5772	1.02076	2.26226	1.2047	10.3087	9.17491	8.41171
ENSSSCG00000003492	SLC66A1	solute carrier family 66 member 1 [Source:VGNC Symbol;Acc:VGNC:93150]	229.651	0.661585	0.185147	3.57329	0.000352521	0.119781	138.181	222.379	255.991	293.749	173.458	236.77	173.495	281.153	196.848	196.564	226.998	147.376	281.877	245.197	183.599	153.246	160.042	323.904	226.944	143.677	175.928	222.214	231.384	175.283	598.151	170.515	328.357	345.076	132.794	245.739	157.198	177.587	220.461	227.65	214.081	383.574
ENSSSCG00000003431	NPPB	natriuretic peptide B [Source:NCBI gene (formerly Entrezgene);Acc:396844]	3.78174	5.00051	1.4039	3.56188	0.000368209	0.122706	0	0	2.96514	1.06818	0	0	0	0	0	4.20457	0	0	1.19439	11.0339	0	0	0	16.1952	0	0	1.47838	0	1.19888	1.1924	0	0	6.40251	56.4476	0	0	0	18.0981	1.2047	0	0	13.4587
ENSSSCG00000015342	COL28A1	collagen type XXVIII alpha 1 chain [Source:VGNC Symbol;Acc:VGNC:86873]	38.2646	-1.51215	0.428938	-3.52532	0.000422968	0.138295	176.907	23.9821	19.7676	58.7497	25.6113	20.5462	20.2682	22.0906	32.8079	18.9206	30.112	86.129	21.4991	20.8417	18.7346	27.957	16.0846	25.9123	10.9635	27.5936	184.059	17.9887	29.972	108.508	27.3567	24.6612	6.40251	7.45534	24.7059	28.0569	52.059	54.2943	27.7082	12.8858	49.9523	15.9822
ENSSSCG00000010300	MSS51	MSS51 mitochondrial translational activator [Source:VGNC Symbol;Acc:VGNC:90428]	1975.44	-2.26269	0.648523	-3.489	0.00048484	0.155589	2056.87	5963.91	301.456	411.248	3470.33	3295.22	2801.87	5482.49	7126.97	414.15	5538.28	521.878	467.008	122.598	13888.6	1477.58	267.004	161.952	422.093	2972.5	102.008	248.668	276.941	5629.32	245.471	102.872	300.918	233.246	1438.09	211.878	1301.47	246.586	266.24	820.399	2366.11	161.505
ENSSSCG00000014436	ARHGEF37	Rho guanine nucleotide exchange factor 37 [Source:VGNC Symbol;Acc:VGNC:85498]	50.5577	-0.781775	0.225397	-3.46843	0.000523501	0.160626	64.2497	45.784	29.6514	36.318	89.6395	26.4165	33.2398	35.1442	40.4631	57.8128	66.0147	62.5233	35.8318	47.8134	78.6855	62.1267	42.6242	29.1514	50.4319	46.6237	44.3515	45.5009	57.5462	98.9692	39.926	42.2764	51.2201	39.4068	146.176	29.0243	50.0174	30.5405	60.2352	26.6307	49.9523	27.7586
ENSSSCG00000009237	HPSE	heparanase [Source:VGNC Symbol;Acc:VGNC:88967]	11.7438	-1.13664	0.327943	-3.46596	0.000528345	0.160626	13.202	11.991	10.8722	7.47724	5.82075	5.87034	8.10727	10.0412	19.6848	7.35799	8.10707	9.56989	7.16636	2.45197	8.74283	69.3748	37.7988	7.55777	9.86712	14.2726	7.39191	8.46529	9.59103	16.6936	8.13307	8.45527	5.48787	6.39029	9.26471	12.5772	9.18688	5.65565	14.4565	8.59056	11.2138	5.88819
ENSSSCG00000028925	CEP95	centrosomal protein 95 [Source:VGNC Symbol;Acc:VGNC:86582]	363.492	0.390111	0.112542	3.46636	0.000527566	0.160626	275.482	342.29	477.388	352.498	350.409	419.729	334.83	426.751	298.552	354.235	342.813	280.717	305.765	398.445	310.995	334.449	291.131	524.725	361.794	271.179	294.198	391.52	441.187	277.829	484.288	254.363	470.127	454.776	281.029	339.585	297.042	472.812	426.465	345.341	376.171	424.791
ENSSSCG00000015432	ATXN7L1	ataxin 7 like 1 [Source:VGNC Symbol;Acc:VGNC:85692]	132.634	-0.396946	0.114936	-3.45362	0.000553122	0.165259	149.623	163.514	110.699	126.045	130.385	114.472	120.798	156.643	162.946	141.904	138.978	190.122	143.327	111.565	149.877	167.742	167.28	85.2948	131.562	154.144	133.794	102.642	133.076	141.896	119.778	171.924	113.416	86.269	158.529	107.39	114.326	90.4904	104.809	126.281	164.129	89.1641
ENSSSCG00000001458	Novel gene	0	2.33951	-2.14155	0.621454	-3.44604	0.00056887	0.167084	6.16093	2.18019	2.96514	0	2.3283	0.97839	0	0	5.46799	2.10228	3.47446	1.27599	1.19439	0	1.24898	14.4962	6.43383	3.23904	0	0	0	1.05816	0	4.7696	2.95748	0.704606	0.914644	1.06505	5.14706	0.967478	8.16611	0	1.2047	0	2.03887	1.68234
ENSSSCG00000046793	Novel gene	0	108.064	0.538943	0.157289	3.42644	0.000611538	0.176622	66.01	114.46	163.083	114.295	131.549	101.753	98.9086	130.535	98.4238	105.114	108.866	82.301	109.884	112.791	108.661	72.4812	78.0102	144.677	75.6479	69.4599	109.4	114.281	97.1092	100.162	97.5969	67.6422	191.161	150.172	87.5	86.1056	81.6611	199.079	109.628	87.6237	103.982	120.287
ENSSSCG00000024496	NSUN7	NOP2/Sun RNA methyltransferase family member 7 [Source:VGNC Symbol;Acc:VGNC:90917]	1.66608	-2.25388	0.660759	-3.41105	0.00064713	0.178863	2.6404	1.09009	0	1.06818	2.3283	1.95678	0.810727	1.00412	0	1.05114	6.94891	1.27599	0	0	0	0	4.02115	1.07968	0	3.80602	1.47838	1.05816	2.39776	4.7696	1.47874	4.22764	0.914644	0	4.11765	0	4.08306	2.26226	2.40941	0.859056	0	0.841171
ENSSSCG00000026333	GTSF1	gametocyte specific factor 1 [Source:VGNC Symbol;Acc:VGNC:88746]	1.1356	-3.41804	1.0016	-3.41257	0.000643531	0.178863	0.880133	0	0	0	2.3283	0	0	0	0	0	9.26522	0.637993	0	0	0	1.03545	2.41269	0	0	3.80602	2.21757	3.17448	1.19888	1.1924	0	2.81842	0	0	0	0	1.02076	0	0	6.01339	2.03887	0.841171
ENSSSCG00000016830	PRLR	prolactin receptor [Source:VGNC Symbol;Acc:VGNC:91819]	4.19736	-1.54776	0.453924	-3.40973	0.000650262	0.178863	8.80133	4.36038	0	1.06818	1.16415	2.93517	4.05363	4.01648	1.0936	4.20457	4.63261	6.37993	3.58318	4.90394	3.74693	8.28356	4.02115	0	2.19269	5.70903	11.8271	8.46529	4.79552	1.1924	5.17559	4.22764	1.82929	1.06505	13.3824	1.93496	9.18688	1.13113	1.2047	1.71811	7.13604	1.68234
ENSSSCG00000011831	APOD	apolipoprotein D [Source:VGNC Symbol;Acc:VGNC:85422]	3145.16	0.902398	0.266966	3.3802	0.000724323	0.196122	2094.72	1499.97	5973.78	3526.05	3649.61	2049.73	4578.17	3819.67	6197.42	2635.21	2288.51	6232.55	2779.35	2241.1	2048.32	2211.71	534.813	4952.5	4236.28	3118.08	6025.15	2544.88	1890.63	1526.27	4318.66	5670.67	2080.82	3729.8	1911.62	2521.25	1576.06	2411.57	2864.79	1340.13	1867.6	4278.19
ENSSSCG00000004597	AQP9	aquaporin 9 [Source:VGNC Symbol;Acc:VGNC:85436]	43.2748	-1.96768	0.583948	-3.36962	0.000752712	0.200673	91.5339	14.1712	27.6747	23.4999	8.14905	18.5894	28.3754	8.03295	40.4631	6.30685	9.26522	115.477	10.7495	4.90394	14.9877	194.664	317.671	7.55777	19.7342	50.4298	69.484	24.3377	7.19327	5.962	35.4898	129.648	23.7807	7.45534	7.20588	39.6666	18.3738	15.8358	8.43293	76.456	46.894	29.441
ENSSSCG00000000721	Novel gene	dual specificity tyrosine phosphorylation regulated kinase 4 [Source:VGNC Symbol;Acc:VGNC:97971]	3.66337	-1.98466	0.591095	-3.35761	0.000786209	0.206427	5.2808	0	2.96514	4.27271	4.6566	1.95678	3.24291	1.00412	1.0936	7.35799	5.79076	0	2.38879	0	7.49385	3.10634	8.04229	0	4.38539	11.4181	13.3054	2.11632	4.79552	4.7696	7.3937	7.04606	1.82929	0	3.08824	0.967478	1.02076	0	0	5.15434	5.09717	0.841171
ENSSSCG00000038829	Novel gene	putative MORF4 family-associated protein 1-like protein UPP [Source:NCBI gene (formerly Entrezgene);Acc:100621428]	120.358	0.600257	0.179722	3.33992	0.000838013	0.216745	113.537	132.992	202.618	96.1359	80.3263	145.78	141.877	111.457	59.0543	225.996	113.499	71.4552	66.886	161.83	98.6691	95.2609	71.5764	133.88	168.837	93.2475	96.8341	117.456	103.104	129.972	94.6394	92.3034	141.77	146.977	94.7059	148.024	104.118	182.112	161.43	65.2883	91.7491	177.487
ENSSSCG00000001973	SCFD1	sec1 family domain containing 1 [Source:VGNC Symbol;Acc:VGNC:92619]	302.928	-0.302587	0.0908106	-3.33207	0.000862016	0.219675	335.331	298.686	254.014	237.135	282.888	328.739	319.426	332.363	290.897	295.371	362.502	320.272	370.262	284.428	319.738	309.598	386.03	242.928	285.05	290.209	257.978	307.925	332.089	324.333	309.796	263.523	243.295	217.27	350	354.097	356.247	208.128	260.216	375.408	357.821	241.416
ENSSSCG00000042189	Novel gene	0	1.91645	-1.8356	0.551666	-3.32737	0.000876699	0.220179	5.2808	0	1.97676	1.06818	1.16415	0.97839	1.62145	1.00412	1.0936	0	3.47446	3.18996	1.19439	1.22598	0	4.14178	3.21692	1.07968	2.19269	4.75753	2.21757	2.11632	4.79552	8.3468	0.73937	0.704606	1.82929	1.06505	0	0	1.02076	0	0	2.57717	4.07774	0.841171
ENSSSCG00000034811	QDPR	quinoid dihydropteridine reductase [Source:VGNC Symbol;Acc:VGNC:98232]	222.797	-0.699287	0.211927	-3.29966	0.000968009	0.239638	332.69	243.091	131.455	191.204	292.202	129.148	270.783	128.527	228.562	258.581	196.886	446.595	143.327	177.768	224.816	309.598	192.211	141.438	140.332	337.784	294.937	174.597	207.406	293.33	193.715	422.764	116.16	155.497	363.382	181.886	236.817	144.785	179.501	292.938	155.973	90.0053
ENSSSCG00000014048	HK3	hexokinase 3 [Source:VGNC Symbol;Acc:VGNC:88893]	114.346	-1.36123	0.413789	-3.28968	0.00100302	0.244808	95.9345	63.2255	93.8962	73.7042	33.7603	61.6386	54.3187	41.1689	94.0494	108.268	79.9125	126.961	90.7739	46.5874	63.6978	1306.73	255.745	71.2589	64.6845	105.617	92.3989	27.5122	39.563	65.582	59.1496	96.531	96.0376	61.7728	77.2059	99.6503	54.1005	56.5565	78.3058	144.321	60.1466	75.7054
ENSSSCG00000036169	UMAD1	UBAP1-MVB12-associated (UMA) domain containing 1 [Source:NCBI gene (formerly Entrezgene);Acc:102165755]	61.8824	-0.579257	0.176505	-3.28181	0.00103145	0.244848	47.5272	69.7661	29.6514	76.9087	81.4905	60.6602	49.4543	89.3666	74.3646	80.9379	99.6011	51.6774	78.83	52.7173	78.6855	80.7647	61.1214	47.506	65.7808	60.8963	47.3083	53.9662	59.9439	72.7364	66.5433	55.6639	40.2443	22.366	94.7059	66.756	62.2666	41.8518	31.3223	52.4024	86.6519	35.3292
ENSSSCG00000027854	HSD17B6	17-beta-hydroxysteroid dehydrogenase type 6 [Source:NCBI gene (formerly Entrezgene);Acc:100620470]	13.1982	-1.67059	0.508522	-3.28518	0.00101916	0.244848	163.705	8.72076	3.95353	8.54541	10.4773	8.80551	15.4038	16.0659	6.56158	4.20457	16.2141	12.1219	7.16636	2.45197	16.2367	6.21267	9.65075	7.55777	4.38539	21.8846	6.65272	14.8143	5.99439	13.1164	5.17559	17.6151	2.74393	1.06505	4.11765	13.5447	4.08306	6.78678	8.43293	12.0268	6.1166	2.52351
ENSSSCG00000000584	SLCO1A2	solute carrier organic anion transporter family member 1A2 [Source:VGNC Symbol;Acc:VGNC:93193]	13.0199	-2.31679	0.707489	-3.27467	0.00105787	0.247176	20.2431	2.18019	1.97676	23.4999	24.4471	3.91356	1.62145	4.01648	2.18719	47.3014	2.3163	8.2939	29.8598	2.45197	29.9754	3.10634	4.02115	1.07968	0	6.66054	50.265	1.05816	38.3641	3.5772	2.95748	80.3251	0	4.2602	33.9706	0.967478	1.02076	2.26226	4.81882	23.1945	0	2.52351
ENSSSCG00000046155	Novel gene	0	37.1135	0.75827	0.231781	3.2715	0.00106978	0.247176	22.0033	59.9552	56.3377	33.1135	31.432	45.006	47.8329	74.3048	20.7784	26.2786	60.2239	23.6057	37.0262	31.8756	51.208	8.28356	34.5819	74.498	33.9867	22.8361	16.2622	37.0356	31.1709	22.6556	32.5323	30.2981	30.1833	26.6262	22.6471	77.3983	29.6022	30.5405	31.3223	41.2347	32.6219	48.7879
ENSSSCG00000010433	SGMS1	sphingomyelin synthase 1 [Source:VGNC Symbol;Acc:VGNC:92794]	404.274	0.483482	0.148148	3.2635	0.00110044	0.250915	243.797	293.236	299.48	521.27	238.651	484.303	443.467	350.438	395.882	561.31	381.032	415.333	388.178	468.326	485.852	226.762	260.57	518.247	385.914	393.923	551.437	481.463	395.63	255.174	550.831	422.059	610.068	562.346	258.382	380.219	341.956	679.809	363.821	335.032	273.208	336.468
ENSSSCG00000014861	MOGAT2	2-acylglycerol O-acyltransferase 2-like [Source:NCBI gene (formerly Entrezgene);Acc:110255553]	3.27646	-1.94221	0.595997	-3.25876	0.00111899	0.251831	12.3219	2.18019	0	1.06818	3.49245	0	0.810727	1.00412	0	2.10228	0	7.65591	4.77757	2.45197	0	2.07089	5.62961	1.07968	0	4.75753	3.69596	1.05816	3.59664	3.5772	3.69685	12.6829	1.82929	0	7.20588	1.93496	9.18688	2.26226	1.2047	4.29528	6.1166	4.20585
ENSSSCG00000003894	CYP4B1	cytochrome P450 4B1 [Source:NCBI gene (formerly Entrezgene);Acc:100523909]	175.661	-2.6051	0.801679	-3.24955	0.00115587	0.256796	462.95	26.1623	17.7909	43.7953	72.1773	97.839	115.123	33.1359	67.803	26.2786	137.82	1589.88	16.7215	8.58189	54.9549	8.28356	28.148	9.71713	9.86712	1078.06	138.968	67.7223	5.99439	35.772	66.5433	1523.36	17.3782	9.58544	50.4412	87.073	51.0382	16.967	12.047	297.233	23.447	15.1411
ENSSSCG00000004355	Novel gene	0	3.30454	3.45959	1.06789	3.23964	0.00119681	0.262525	0	2.18019	0	0	0	2.93517	0	9.03707	0	1.05114	0	0	3.58318	11.0339	0	0	0	9.71713	9.86712	0	0	0	7.19327	0	0	0.704606	3.65858	13.8456	0	11.6097	2.04153	18.0981	4.81882	0.859056	0	6.72937
ENSSSCG00000020878	HNRNPLL	heterogeneous nuclear ribonucleoprotein L like [Source:VGNC Symbol;Acc:VGNC:88923]	355.613	-0.421412	0.131206	-3.21183	0.00131894	0.28376	375.817	331.389	252.037	286.271	551.807	450.06	332.398	320.314	412.286	439.377	386.823	225.211	449.092	395.993	577.027	339.626	357.078	313.108	306.977	385.36	284.589	340.728	422.005	453.112	272.828	247.317	272.564	253.482	360.294	261.219	363.392	309.93	284.31	447.568	474.037	266.651
ENSSSCG00000000647	OLR1	oxidized low density lipoprotein receptor 1 [Source:VGNC Symbol;Acc:VGNC:91038]	43.7708	-1.4802	0.461597	-3.20668	0.00134274	0.28376	21.1232	28.3425	19.7676	21.3635	23.283	16.6326	17.836	19.0783	59.0543	21.0228	18.5304	70.1792	26.2767	7.35591	14.9877	210.195	305.607	20.5139	12.0598	26.6421	29.5677	42.3264	13.1877	9.5392	20.7024	44.3902	33.8418	24.4961	58.6765	79.3332	39.8098	16.967	26.5035	63.5702	78.4964	34.488
ENSSSCG00000028758	LBP	lipopolysaccharide binding protein [Source:VGNC Symbol;Acc:VGNC:96403]	9.30274	-3.14825	0.981298	-3.20825	0.00133547	0.28376	123.219	0	1.97676	2.13635	3.49245	0.97839	0	1.00412	1.0936	0	1.15815	3.82796	5.97197	0	2.49795	70.4103	19.3015	5.39841	9.86712	0.951505	0	0	0	2.3848	5.17559	9.86448	3.65858	2.1301	2.05882	9.67478	5.10382	0	1.2047	39.5166	0	0.841171
ENSSSCG00000000738	RHNO1	RAD9-HUS1-RAD1 interacting nuclear orphan 1 [Source:VGNC Symbol;Acc:VGNC:92282]	86.775	0.988439	0.309176	3.19701	0.00138859	0.289914	59.8491	63.2255	167.036	81.1814	64.0282	15.6542	125.663	78.3213	88.5814	145.058	74.1218	66.9892	83.6076	99.3047	91.1752	62.1267	77.206	77.737	86.6114	33.3027	97.5733	210.574	34.7675	34.5796	99.0756	73.279	164.636	31.9515	32.9412	28.0569	55.1213	111.982	93.9669	111.677	63.2049	239.734
ENSSSCG00000051776	Novel gene	0	8.40793	-0.9683	0.304254	-3.18254	0.00145989	0.295219	14.9623	11.991	6.91867	13.8863	10.4773	9.7839	8.10727	6.02471	6.56158	5.25571	12.7397	8.9319	4.77757	7.35591	11.2408	17.6026	2.41269	5.39841	5.48173	10.4666	5.17434	7.40713	1.19888	15.5012	7.3937	8.45527	4.57322	6.39029	16.4706	1.93496	14.2907	2.26226	7.22823	9.44962	11.2138	3.36468
ENSSSCG00000049698	Novel gene	0	2.141	-1.98814	0.623972	-3.18627	0.00144122	0.295219	3.52053	2.18019	0	1.06818	1.16415	0.97839	0	0	1.0936	1.05114	4.63261	5.10394	2.38879	0	2.49795	2.07089	4.82538	1.07968	1.09635	4.75753	1.47838	1.05816	1.19888	3.5772	2.21811	7.75067	2.74393	3.19515	4.11765	0	7.14535	0	1.2047	0.859056	1.01943	0
ENSSSCG00000031683	Novel gene	putative surface protein SACOL0050 [Source:NCBI gene (formerly Entrezgene);Acc:102166270]	49.893	-0.780625	0.245878	-3.17484	0.00149918	0.295219	66.8901	75.2165	42.5004	58.7497	69.849	24.4598	47.0221	53.2183	40.4631	43.0968	50.9587	59.9713	51.3589	58.8472	84.9303	62.1267	45.0368	22.6733	43.8539	73.2659	28.8285	22.2214	73.1316	113.278	39.926	43.6856	31.0979	33.0165	54.5588	16.4471	42.8721	11.3113	28.9129	68.7245	77.477	36.1703
ENSSSCG00000007235	TPX2	TPX2 microtubule nucleation factor [Source:VGNC Symbol;Acc:VGNC:95559]	76.3888	-1.00642	0.31693	-3.17553	0.00149562	0.295219	80.9723	54.5047	30.6398	36.318	46.566	154.586	109.448	117.482	110.453	56.7617	178.355	45.2975	48.9701	46.5874	131.142	52.8077	286.306	49.6653	23.0233	73.2659	34.0028	56.0825	52.7507	118.048	56.1921	88.7804	65.8544	23.4311	66.9118	53.2113	68.3912	37.3273	34.9364	150.335	74.4187	36.1703
ENSSSCG00000050092	Novel gene	0	9.39988	1.27909	0.402088	3.18112	0.00146708	0.295219	4.40067	10.9009	9.88381	1.06818	6.9849	12.7191	8.10727	12.0494	3.28079	9.46028	3.47446	0.637993	5.97197	23.2937	9.99181	4.14178	5.62961	18.3546	25.216	13.3211	0.739191	6.34897	8.39215	5.962	7.3937	1.40921	21.9515	19.1709	8.23529	9.67478	8.16611	22.6226	12.047	1.71811	3.0583	12.6176
ENSSSCG00000002314	SMOC1	SPARC related modular calcium binding 1 [Source:VGNC Symbol;Acc:VGNC:93259]	203.318	-0.692018	0.218424	-3.16822	0.00153374	0.295313	435.666	170.055	130.466	127.113	264.262	178.067	198.628	137.564	308.394	181.848	192.253	262.853	189.909	208.417	286.015	235.046	93.2906	136.04	134.851	372.038	243.933	119.572	153.457	257.558	246.95	262.818	137.197	105.44	319.118	212.845	221.506	166.276	222.87	117.691	212.042	77.3877
ENSSSCG00000018042	SLC47A2	solute carrier family 47 member 2 [Source:VGNC Symbol;Acc:VGNC:99044]	8.10624	-1.36644	0.430939	-3.17085	0.00151994	0.295313	16.7225	9.81085	3.95353	6.40906	5.82075	6.84873	1.62145	4.01648	0	6.30685	2.3163	0.637993	4.77757	20.8417	3.74693	17.6026	26.5396	4.31872	2.19269	8.56355	4.43515	5.2908	14.3865	4.7696	12.5693	3.52303	4.57322	1.06505	18.5294	2.90243	18.3738	13.5736	8.43293	6.01339	15.2915	5.04702
ENSSSCG00000009498	Novel gene	multidrug resistance-associated protein 4 [Source:NCBI gene (formerly Entrezgene);Acc:100738425]	3.04885	1.74796	0.556343	3.14188	0.00167865	0.317614	0.880133	3.27028	3.95353	1.06818	6.9849	0.97839	2.43218	1.00412	3.28079	3.15343	0	0.637993	0	4.90394	1.24898	2.07089	0.804229	3.23904	10.9635	0.951505	3.69596	6.34897	1.19888	0	4.43622	2.11382	1.82929	6.39029	8.23529	3.86991	0	3.39339	9.63764	2.57717	0	4.20585
ENSSSCG00000034866	Novel gene	transforming acidic coiled-coil-containing protein 1 [Source:NCBI gene (formerly Entrezgene);Acc:106506226]	17.6843	-1.55454	0.494988	-3.14057	0.00168622	0.317614	33.4451	2.18019	5.93029	40.5907	17.4622	3.91356	12.1609	0	6.56158	17.8694	24.3212	25.5197	35.8318	24.5197	12.4898	34.1697	28.9523	6.47809	1.09635	8.56355	44.3515	25.3959	4.79552	3.5772	19.2236	45.7994	9.14644	2.1301	20.5882	15.4797	44.9136	4.52452	1.2047	31.7851	13.2526	8.41171
ENSSSCG00000015726	CNTNAP5	contactin associated protein family member 5 [Source:VGNC Symbol;Acc:VGNC:95459]	5.25817	-1.71608	0.548512	-3.12861	0.00175635	0.324804	15.8424	14.1712	0.988381	1.06818	1.16415	7.82712	0	1.00412	8.74878	4.20457	5.79076	2.55197	3.58318	7.35591	6.24488	12.4253	1.60846	0	2.19269	12.3696	5.17434	0	7.19327	19.0784	5.91496	0.704606	2.74393	2.1301	10.2941	0.967478	10.2076	0	7.22823	2.57717	5.09717	0.841171
ENSSSCG00000030165	MAFF	MAF bZIP transcription factor F [Source:VGNC Symbol;Acc:VGNC:89947]	418.159	1.30115	0.416011	3.12769	0.00176188	0.324804	168.986	87.2076	375.585	483.884	151.339	565.51	406.985	185.762	144.355	283.808	282.589	357.276	336.819	720.879	106.163	171.884	410.157	1095.88	188.572	164.61	464.951	215.865	187.025	72.7364	491.681	271.978	732.63	1008.6	153.382	314.43	258.253	2546.17	402.371	407.193	194.712	643.496
ENSSSCG00000003875	TTC39A	tetratricopeptide repeat domain 39A [Source:VGNC Symbol;Acc:VGNC:94551]	42.4014	0.928633	0.298064	3.11555	0.00183603	0.328006	31.6848	7.63066	43.4888	46.9998	26.7754	72.4009	69.7225	28.1153	9.84238	37.8411	20.8467	52.9534	21.4991	44.1354	18.7346	22.7798	23.3227	93.9323	28.505	27.5936	87.9638	29.6285	33.5686	25.0404	73.937	47.9132	75.0008	52.1874	26.7647	91.9104	31.6437	37.3273	34.9364	40.3756	43.8357	65.6113
ENSSSCG00000010653	TRUB1	TruB pseudouridine synthase family member 1 [Source:VGNC Symbol;Acc:VGNC:94478]	37.1094	-0.6196	0.198488	-3.1216	0.00179869	0.328006	31.6848	49.0543	21.7444	19.2272	31.432	22.503	21.8896	62.2554	28.4335	46.2503	64.8565	26.7957	41.8038	49.0394	39.9672	65.233	36.1903	39.9482	32.8904	47.5753	21.4366	37.0356	56.3473	73.9288	25.878	21.1382	25.61	29.8214	39.1176	16.4471	52.059	20.3603	40.9599	24.0536	46.894	26.0763
ENSSSCG00000051421	Novel gene	0	1.32785	-2.48135	0.796274	-3.1162	0.00183199	0.328006	2.6404	0	0	0	1.16415	0.97839	0.810727	0	1.0936	0	0	2.55197	0	0	1.24898	2.07089	4.02115	1.07968	0	3.80602	2.95677	0	0	3.5772	0.73937	5.63685	0	0	4.11765	0.967478	3.06229	0	0	2.57717	1.01943	1.68234
ENSSSCG00000016328	RAB17	RAB17, member RAS oncogene family [Source:VGNC Symbol;Acc:VGNC:98240]	2.50554	-3.23347	1.04042	-3.10786	0.00188445	0.331023	33.4451	0	0	3.20453	0	0.97839	0	0	0	0	3.47446	8.2939	0	0	1.24898	5.17723	0.804229	0	0	2.85452	3.69596	0	0	2.3848	0	4.93224	0	0	2.05882	0	3.06229	2.26226	6.02352	2.57717	2.03887	1.68234
ENSSSCG00000043995	Novel gene	0	6.27294	-1.16181	0.373956	-3.10682	0.00189112	0.331023	8.80133	1.09009	2.96514	4.27271	6.9849	6.84873	4.86436	1.00412	1.0936	8.40914	1.15815	10.8459	5.97197	3.67795	3.74693	14.4962	11.2592	3.23904	9.86712	7.61204	14.0446	2.11632	7.19327	8.3468	5.17559	10.5691	2.74393	4.2602	15.4412	4.83739	9.18688	2.26226	4.81882	2.57717	8.15547	5.88819
ENSSSCG00000047440	Novel gene	0	12.3145	-0.855395	0.275947	-3.09985	0.00193618	0.335521	14.9623	13.0811	8.89543	3.20453	13.9698	3.91356	8.10727	14.0577	25.1527	19.9717	16.2141	7.01792	16.7215	7.35591	22.4816	12.4253	16.0846	6.47809	5.48173	18.0786	11.8271	6.34897	16.7843	17.886	11.8299	11.2737	7.31715	10.6505	24.7059	10.6423	15.3115	2.26226	13.2517	7.7315	14.2721	7.57054
ENSSSCG00000004207	Novel gene	0	2772.96	0.36929	0.119961	3.07842	0.00208102	0.335679	2385.16	2733.96	4018.76	3621.12	2956.94	3492.85	3409.11	3200.13	3764.16	2949.5	2960.24	3054.07	2731.58	2200.64	3246.09	1974.59	1184.63	3332.98	2805.55	2457.74	3114.21	2363.93	1919.41	2338.3	3128.28	3011.49	2646.07	2960.84	2103.09	2249.39	2225.27	2980.53	2735.88	1958.65	2789.17	2822.13
ENSSSCG00000013176	TMX2	thioredoxin related transmembrane protein 2 [Source:VGNC Symbol;Acc:VGNC:98379]	544.223	0.614863	0.199577	3.08082	0.00206428	0.335679	346.773	540.687	765.996	440.089	577.418	530.288	407.795	737.023	453.843	610.714	452.838	281.355	672.444	698.811	616.994	299.244	446.347	630.534	583.256	274.033	247.629	951.287	672.571	368.452	693.529	244.498	685.068	648.615	308.824	563.072	624.708	827.987	589.1	505.984	445.493	848.741
ENSSSCG00000014171	ERAP1	endoplasmic reticulum aminopeptidase 1 [Source:VGNC Symbol;Acc:VGNC:87757]	439.791	-0.322835	0.104856	-3.07884	0.0020781	0.335679	497.275	438.218	412.155	482.816	369.035	279.82	325.101	350.438	370.73	490.883	361.344	473.391	390.567	501.428	354.709	718.599	481.733	393.004	433.057	561.388	445.732	456.067	485.546	437.611	343.807	467.858	441.773	366.377	563.088	383.121	559.379	360.831	522.842	393.448	518.892	400.397
ENSSSCG00000041478	Novel gene	0	16.2444	-1.55428	0.504679	-3.07975	0.00207177	0.335679	28.1643	25.0722	0.988381	7.47724	16.2981	12.7191	11.3502	17.07	33.9015	46.2503	17.3723	7.01792	9.55515	6.12992	29.9754	64.1976	3.21692	8.63745	8.77077	14.2726	0	4.23264	17.9832	52.4656	4.43622	0	10.0611	9.58544	44.2647	4.83739	11.2284	4.52452	14.4565	11.1677	20.3887	6.72937
ENSSSCG00000039977	Novel gene	primary cilia formation [Source:NCBI gene (formerly Entrezgene);Acc:102160142]	1.26681	-2.53915	0.825244	-3.07684	0.00209206	0.335679	3.52053	0	0	1.06818	2.3283	0	0.810727	0	0	0	1.15815	7.65591	1.19439	0	1.24898	2.07089	5.62961	0	0	1.90301	0	1.05816	1.19888	0	0.73937	2.11382	0.914644	0	1.02941	0.967478	3.06229	1.13113	1.2047	2.57717	1.01943	0
ENSSSCG00000001511	PHF1	PHD finger protein 1 [Source:VGNC Symbol;Acc:VGNC:91375]	450.144	0.349941	0.113288	3.08896	0.00200861	0.335679	361.735	472.011	457.621	514.861	480.794	455.93	425.631	673.764	379.478	546.594	521.169	343.24	433.565	501.428	550.798	380.008	254.136	396.243	498.838	334.93	442.776	429.613	465.165	382.76	610.72	353.008	503.054	511.224	365.441	394.731	408.306	486.386	552.959	373.689	406.754	535.826
ENSSSCG00000039287	CLEC12A	C-type lectin domain family 12 member A [Source:VGNC Symbol;Acc:VGNC:86745]	16.2713	-0.98566	0.319777	-3.08234	0.00205381	0.335679	37.8457	20.7118	7.90705	4.27271	8.14905	10.7623	8.91799	19.0783	8.74878	15.7671	17.3723	17.2258	9.55515	13.4858	21.2326	48.6659	7.23806	4.31872	8.77077	28.5452	5.91353	19.0469	14.3865	21.4632	2.21811	11.2737	13.7197	15.9757	47.3529	12.5772	27.5606	11.3113	22.8894	4.29528	20.3887	16.8234
ENSSSCG00000017770	PROCA1	protein interacting with cyclin A1 [Source:VGNC Symbol;Acc:VGNC:91828]	10.5597	0.999956	0.322907	3.09673	0.00195671	0.335679	9.68147	20.7118	14.8257	11.7499	2.3283	11.7407	17.836	26.1071	6.56158	11.5626	6.94891	8.2939	4.77757	17.1638	8.74283	13.4608	1.60846	11.8765	13.1562	14.2726	5.91353	7.40713	5.99439	17.886	0.73937	4.22764	13.7197	23.4311	4.11765	9.67478	2.04153	13.5736	16.8659	3.43622	5.09717	12.6176
ENSSSCG00000040296	EHHADH	enoyl-CoA hydratase and 3-hydroxyacyl CoA dehydrogenase [Source:VGNC Symbol;Acc:VGNC:87600]	420.804	-0.47753	0.156143	-3.05829	0.00222607	0.344425	706.747	574.48	258.956	355.703	464.496	287.647	355.098	447.837	539.144	436.224	486.424	347.068	456.258	345.728	588.268	542.573	316.062	317.426	499.934	461.48	311.2	434.904	430.398	490.076	384.473	385.419	321.04	308.864	670.147	335.715	464.448	217.177	461.402	350.495	552.533	243.098
ENSSSCG00000003148	DBP	D-box binding PAR bZIP transcription factor [Source:VGNC Symbol;Acc:VGNC:87167]	86.6992	-1.05732	0.345672	-3.05874	0.00222267	0.344425	181.307	127.541	51.3958	57.6815	174.622	56.7466	49.4543	78.3213	143.261	67.2731	32.4283	107.183	59.7197	76.011	138.636	147.033	12.8677	18.3546	81.1297	176.98	97.5733	70.8968	82.7226	128.779	47.3197	136.694	44.8176	25.5612	195.588	38.6991	129.637	33.9339	77.1011	52.4024	88.6908	32.8057
ENSSSCG00000045298	Novel gene	0	2.23338	-2.20071	0.719132	-3.06023	0.0022117	0.344425	2.6404	0	0	2.13635	2.3283	0	0	0	0	4.20457	3.47446	7.01792	5.97197	0	0	4.14178	0.804229	0	4.38539	7.61204	0.739191	2.11632	2.39776	5.962	0.73937	6.34145	0.914644	2.1301	3.08824	0.967478	4.08306	2.26226	1.2047	1.71811	1.01943	0
ENSSSCG00000006035	ANGPT1	angiopoietin 1 [Source:VGNC Symbol;Acc:VGNC:98732]	58.9375	-1.07595	0.35092	-3.06608	0.00216885	0.344425	111.777	75.2165	30.6398	20.2954	46.566	16.6326	42.9685	41.1689	92.9558	91.4494	32.4283	51.0394	47.7757	22.0677	104.914	121.147	22.5184	34.5498	44.9502	104.666	56.1786	22.2214	44.3585	150.242	27.3567	64.8238	32.0125	25.5612	201.765	50.3089	52.059	15.8358	89.1481	48.1071	59.1272	26.9175
ENSSSCG00000030560	IGF1R	insulin like growth factor 1 receptor [Source:NCBI gene (formerly Entrezgene);Acc:397350]	360.396	0.382935	0.125329	3.05543	0.00224742	0.34465	337.971	328.119	361.748	384.544	322.469	376.68	475.086	335.376	218.719	395.229	369.451	378.33	305.765	375.151	283.517	247.471	308.824	577.629	297.11	324.463	357.769	392.578	336.885	298.1	394.084	447.425	414.334	619.859	296.471	309.593	297.042	454.714	332.498	310.119	293.597	415.538
ENSSSCG00000002804	CSNK2A2	casein kinase 2 alpha 2 [Source:VGNC Symbol;Acc:VGNC:87042]	690.081	0.186332	0.0611168	3.04879	0.00229768	0.346231	573.847	681.309	711.635	668.679	714.788	733.793	708.575	893.666	649.597	656.964	683.31	768.143	722.608	619.122	724.406	597.452	721.394	877.781	765.25	647.023	631.27	610.559	708.537	629.587	712.753	691.923	699.703	763.64	576.471	671.43	653.289	768.038	678.249	676.936	584.136	667.048
ENSSSCG00000006082	MATN2	matrilin 2 [Source:VGNC Symbol;Acc:VGNC:90043]	448.665	-0.878907	0.288186	-3.0498	0.00228997	0.346231	550.083	270.344	322.212	473.202	311.992	732.814	747.49	196.807	507.429	255.428	333.548	902.122	304.57	258.683	404.668	504.262	353.861	179.227	256.545	988.614	1128.75	267.715	230.185	664.167	300.184	825.798	177.441	169.343	700	479.869	643.081	330.29	255.397	429.528	494.426	201.881
ENSSSCG00000032016	Novel gene	phenylalanine--tRNA ligase beta subunit-like [Source:NCBI gene (formerly Entrezgene);Acc:110261142]	15.7062	-0.803915	0.264144	-3.04347	0.00233869	0.349371	30.8047	5.45047	15.8141	27.7726	12.8056	14.6759	8.10727	18.0741	10.936	22.074	22.0049	14.6738	19.1103	18.3898	13.7387	32.0988	12.8677	8.63745	2.19269	19.9816	15.523	10.5816	21.5798	15.5012	8.87244	11.2737	11.8904	18.1058	15.4412	21.2845	14.2907	7.91791	4.81882	26.6307	21.4081	10.094
ENSSSCG00000005207	ERMP1	endoplasmic reticulum metallopeptidase 1 [Source:VGNC Symbol;Acc:VGNC:87777]	206.174	-0.402177	0.132689	-3.03097	0.00243769	0.36105	308.047	222.379	176.92	150.613	189.756	136.975	142.688	144.593	194.66	187.103	162.141	167.154	197.075	208.417	171.11	265.074	216.338	195.422	222.558	231.216	167.057	208.458	324.896	270.675	250.647	200.108	150.002	165.083	272.794	224.455	270.502	83.7036	210.823	217.341	258.936	256.557
ENSSSCG00000004813	TTC23	tetratricopeptide repeat domain 23 [Source:VGNC Symbol;Acc:VGNC:94539]	80.2036	-0.620768	0.205085	-3.02688	0.00247093	0.362871	109.137	140.622	47.4423	63.0224	83.8188	107.623	57.5616	107.441	91.8622	108.268	129.713	58.0573	112.273	51.4913	99.9181	106.651	69.968	62.6215	71.2625	78.0234	34.742	61.3733	68.3361	137.126	70.2402	48.6178	74.0862	48.9923	102.941	70.6259	81.6611	40.7207	45.7788	102.228	111.118	31.9645
ENSSSCG00000010644	DCLRE1A	DNA cross-link repair 1A [Source:VGNC Symbol;Acc:VGNC:87185]	113.91	-0.301035	0.0995848	-3.0229	0.00250366	0.364588	131.14	144.983	92.9079	88.6587	97.7886	91.9687	108.637	103.424	98.4238	126.137	112.341	72.7312	99.1347	104.209	106.163	151.175	113.396	93.9323	139.236	121.793	87.2246	114.281	170.241	162.166	104.991	100.054	104.269	115.025	156.471	100.618	131.679	70.1301	107.219	102.228	144.76	131.223
ENSSSCG00000014432	GRPEL2	GrpE like 2, mitochondrial [Source:VGNC Symbol;Acc:VGNC:88708]	313.409	0.491702	0.163646	3.00467	0.00265866	0.380274	206.831	253.992	411.167	312.976	240.979	308.193	239.164	322.322	238.404	388.923	305.752	248.817	261.572	394.767	239.803	200.876	272.634	289.355	396.877	294.967	236.541	560.825	363.26	238.48	300.184	283.956	332.016	471.817	204.853	255.414	291.939	502.222	307.2	267.166	205.926	632.56
ENSSSCG00000006678	FCGR1A	Fc fragment of IgG, high affinity Ia, receptor (CD64) [Source:NCBI gene (formerly Entrezgene);Acc:613130]	93.5413	-0.597849	0.199113	-3.00256	0.00267721	0.380274	131.14	77.3967	75.117	110.022	71.0131	55.7682	89.1799	62.2554	83.1134	99.8585	105.392	201.606	44.1926	72.3331	93.6732	144.962	112.592	60.4621	86.6114	176.98	96.8341	61.3733	95.9103	101.354	55.4528	128.943	85.9766	101.18	111.176	57.0812	66.3497	64.4744	75.8964	75.5969	138.643	97.5758
ENSSSCG00000017095	SEMA5A	semaphorin 5A [Source:VGNC Symbol;Acc:VGNC:92706]	129.021	-0.503763	0.167519	-3.0072	0.00263664	0.380274	182.188	102.469	137.385	97.2041	126.892	101.753	153.227	95.3913	200.128	95.6539	110.024	125.685	120.634	118.92	218.571	143.927	116.613	100.41	112.924	221.701	178.145	111.107	95.9103	171.706	105.73	158.536	87.8058	91.5942	171.912	121.902	160.26	108.589	83.1246	73.8788	147.818	95.0523
ENSSSCG00000044729	Novel gene	0	10.2769	-2.49522	0.832104	-2.99869	0.00271145	0.381299	14.9623	6.54057	0	24.5681	0	33.2653	21.8896	9.03707	53.5863	0	37.0609	2.55197	15.5271	3.67795	28.7264	2.07089	3.21692	0	0	37.1087	0	1.05816	0	42.9264	0.73937	1.40921	1.82929	3.19515	3.08824	2.90243	2.04153	1.13113	1.2047	6.01339	6.1166	2.52351
ENSSSCG00000005512	C5	complement C5 [Source:NCBI gene (formerly Entrezgene);Acc:414437]	8.49219	-2.09084	0.701475	-2.98063	0.00287658	0.381299	139.061	1.09009	0	3.20453	2.3283	2.93517	8.91799	4.01648	6.56158	3.15343	1.15815	15.9498	2.38879	1.22598	2.49795	2.07089	9.65075	4.31872	5.48173	5.70903	18.4798	2.11632	1.19888	5.962	3.69685	21.1382	2.74393	1.06505	2.05882	4.83739	3.06229	2.26226	4.81882	5.15434	2.03887	3.36468
ENSSSCG00000045438	Novel gene	0	11.5701	-0.945934	0.316629	-2.98752	0.00281253	0.381299	28.1643	5.45047	14.8257	9.61359	19.7905	3.91356	5.67509	3.01236	5.46799	9.46028	11.5815	10.2079	13.1383	13.4858	9.99181	16.5671	12.0634	17.2749	9.86712	15.2241	4.43515	21.1632	14.3865	22.6556	16.2661	11.2737	2.74393	4.2602	16.4706	9.67478	20.4153	4.52452	7.22823	3.43622	10.1943	12.6176
ENSSSCG00000016279	PDE6D	phosphodiesterase 6D [Source:VGNC Symbol;Acc:VGNC:96474]	184.293	0.317397	0.106	2.99432	0.00275055	0.381299	134.66	186.406	231.281	152.749	201.398	174.153	192.142	228.939	227.468	169.234	186.463	206.072	162.438	181.446	257.289	130.466	173.714	183.546	156.778	153.192	195.147	202.109	203.809	162.166	164.88	171.219	246.954	152.302	120.441	159.634	170.468	195.686	213.233	196.724	151.896	238.051
ENSSSCG00000007858	Novel gene	acyl-CoA synthetase medium chain family member 2B [Source:NCBI gene (formerly Entrezgene);Acc:100510957]	6.83395	-1.8669	0.62349	-2.99428	0.00275091	0.381299	80.0921	17.4415	0	2.13635	1.16415	0	0	1.00412	2.18719	6.30685	9.26522	0.637993	1.19439	3.67795	0	25.8861	3.21692	5.39841	7.67443	1.90301	0	3.17448	3.59664	14.3088	0.73937	1.40921	3.65858	1.06505	24.7059	1.93496	5.10382	1.13113	6.02352	0.859056	4.07774	5.04702
ENSSSCG00000006403	CRP	C-reactive protein [Source:NCBI gene (formerly Entrezgene);Acc:100620468]	28.7822	-1.75605	0.588803	-2.9824	0.00285997	0.381299	328.29	8.72076	26.6863	11.7499	6.9849	23.4814	8.10727	7.02883	2.18719	12.6137	10.4234	26.7957	19.1103	19.6157	9.99181	4.14178	98.116	12.9562	12.0598	12.3696	10.3487	21.1632	11.9888	8.3468	49.5378	16.9105	23.7807	19.1709	6.17647	13.5447	12.2492	54.2943	7.22823	91.0599	16.3109	12.6176
ENSSSCG00000001989	CIDEB	cell death inducing DFFA like effector b [Source:VGNC Symbol;Acc:VGNC:86699]	5.21763	-1.80522	0.605178	-2.98296	0.00285474	0.381299	68.6504	4.36038	1.97676	2.13635	1.16415	4.89195	4.05363	1.00412	4.37439	3.15343	2.3163	7.65591	2.38879	7.35591	3.74693	6.21267	16.0846	1.07968	3.28904	2.85452	1.47838	1.05816	1.19888	2.3848	2.21811	5.63685	0.914644	1.06505	2.05882	3.86991	1.02076	1.13113	0	10.3087	3.0583	1.68234
ENSSSCG00000046072	Novel gene	0	76.7496	-0.730042	0.24498	-2.98	0.00288246	0.381299	82.7325	78.4868	51.3958	53.4088	97.7886	80.228	64.0474	92.379	89.675	90.3982	177.197	68.9032	45.387	62.5252	148.628	126.324	21.7142	63.7012	77.8406	114.181	48.7866	61.3733	82.7226	146.665	51.7559	68.3468	26.5247	73.4884	102.941	28.0569	58.1836	41.8518	74.6917	52.4024	96.8462	61.4055
ENSSSCG00000037347	Novel gene	R3H and coiled-coil domain-containing protein 1-like [Source:NCBI gene (formerly Entrezgene);Acc:110258721]	9.87125	1.95135	0.654311	2.98229	0.00286102	0.381299	0	31.6127	8.89543	14.9545	19.7905	18.5894	18.6467	11.0453	3.28079	13.6648	18.5304	0.637993	1.19439	14.7118	4.9959	1.03545	0	8.63745	24.1196	0	2.21757	5.2908	13.1877	1.1924	0	29.5935	12.805	15.9757	0	6.77235	3.06229	16.967	13.2517	7.7315	2.03887	10.9352
ENSSSCG00000005701	ASS1	argininosuccinate synthase 1 [Source:VGNC Symbol;Acc:VGNC:85590]	85.1776	-0.96127	0.323331	-2.97302	0.00294887	0.387128	498.156	59.9552	53.3726	70.4997	118.743	45.006	59.183	28.1153	88.5814	103.012	69.4891	72.0932	70.4692	83.3669	78.6855	121.147	60.3172	60.4621	60.2991	72.3144	64.3097	75.1294	63.5406	78.6984	48.7984	205.04	53.0494	62.8379	107.059	73.5283	75.5365	38.4584	106.014	48.9662	65.2438	26.9175
ENSSSCG00000027275	HHLA2	HERV-H LTR-associating 2 [Source:VGNC Symbol;Acc:VGNC:88876]	7.28203	-2.12374	0.715725	-2.96726	0.00300468	0.389533	60.7292	5.45047	0	2.13635	0	5.87034	4.86436	0	1.0936	2.10228	1.15815	0	8.36076	6.12992	8.74283	27.957	2.41269	2.15936	8.77077	19.9816	4.43515	7.40713	8.39215	13.1164	7.3937	0	8.2318	4.2602	16.4706	4.83739	17.353	1.13113	1.2047	0	0	0
ENSSSCG00000033355	LGI3	leucine rich repeat LGI family member 3 [Source:VGNC Symbol;Acc:VGNC:89700]	15.0394	-0.923291	0.31237	-2.95576	0.00311896	0.389533	25.5239	4.36038	15.8141	16.0227	5.82075	9.7839	4.86436	12.0494	13.1232	6.30685	16.2141	31.8996	7.16636	14.7118	8.74283	9.31901	41.8199	11.8765	6.57808	14.2726	35.4812	16.9306	17.9832	14.3088	19.2236	17.6151	5.48787	12.7806	17.5	13.5447	17.353	19.2292	8.43293	24.9126	14.2721	10.094
ENSSSCG00000029226	UBC	ubiquitin C [Source:VGNC Symbol;Acc:VGNC:94638]	3243.92	0.785998	0.265182	2.96399	0.00303678	0.389533	1605.36	1650.4	6202.09	4403.02	2386.51	4383.19	2309.76	3788.54	1865.68	3233.31	4572.39	1634.54	2664.69	3856.95	1859.72	2464.36	2812.39	5986.83	2803.36	1541.44	1826.54	3203.05	3688.95	1570.39	2702.4	1101.3	5282.98	4810.83	2161.76	2731.19	2253.85	6648.78	4654.98	2990.37	2053.14	7075.93
ENSSSCG00000009216	SPP1	secreted phosphoprotein 1 [Source:VGNC Symbol;Acc:VGNC:93419]	1870.44	-2.18162	0.736872	-2.96065	0.00306986	0.389533	435.666	537.417	1915.48	258.499	521.539	178.067	176.738	262.075	2016.59	206.024	384.507	1261.31	315.32	186.35	303.501	6796.66	31313.5	346.578	678.639	88.49	416.904	99.4671	112.695	337.449	858.409	807.478	1079.28	387.678	698.971	3776.07	1521.96	711.481	292.743	3237.78	3183.69	1631.03
ENSSSCG00000046214	IFT22	intraflagellar transport 22 [Source:NCBI gene (formerly Entrezgene);Acc:100519188]	295.333	-0.491574	0.166228	-2.95723	0.00310413	0.389533	395.18	376.083	343.957	339.68	465.66	193.721	250.515	311.277	398.069	253.325	426.2	197.778	321.292	216.999	543.304	335.484	196.232	264.522	177.608	355.863	195.147	286.762	326.095	400.646	369.685	240.271	270.735	155.497	271.765	197.366	351.143	256.767	208.414	244.831	290.539	203.563
ENSSSCG00000048306	Novel gene	0	2.85658	-1.26771	0.428727	-2.95692	0.00310732	0.389533	6.16093	0	1.97676	1.06818	3.49245	0.97839	1.62145	0	2.18719	2.10228	2.3163	4.46595	0	2.45197	0	5.17723	3.21692	3.23904	2.19269	7.61204	0.739191	4.23264	4.79552	4.7696	1.47874	2.81842	2.74393	1.06505	9.26471	2.90243	5.10382	2.26226	4.81882	0	3.0583	2.52351
ENSSSCG00000027439	HAO1	hydroxyacid oxidase 1 [Source:VGNC Symbol;Acc:VGNC:98029]	2.40779	-3.82047	1.29279	-2.95521	0.00312454	0.389533	26.404	0	0	0	0	0.97839	1.62145	0	6.56158	3.15343	0	5.74193	0	0	2.49795	0	0	0	0	9.51505	8.13111	1.05816	0	0	0	12.6829	0	0	1.02941	0	0	1.13113	0	5.15434	1.01943	0
ENSSSCG00000007636	GJC3	gap junction protein gamma 3 [Source:VGNC Symbol;Acc:VGNC:88470]	41.6669	-0.51018	0.173005	-2.94894	0.00318869	0.391893	55.4484	45.784	63.2564	49.1361	43.0735	25.4381	25.9433	38.1565	48.1183	44.148	33.5864	40.1935	38.2206	25.7457	48.7101	50.7368	36.9946	34.5498	31.7941	68.5084	36.2204	55.0244	58.7451	45.3112	42.8835	55.6639	27.4393	15.9757	57.6471	29.9918	39.8098	32.8028	28.9129	37.7985	42.8162	45.4232
ENSSSCG00000040535	Novel gene	lymphocyte antigen 6 family member E [Source:NCBI gene (formerly Entrezgene);Acc:110260192]	106.969	-1.16966	0.396627	-2.94903	0.00318776	0.391893	146.982	26.1623	39.5353	51.2725	279.396	21.5246	73.7761	34.1401	51.3991	157.671	91.494	39.5555	277.099	120.146	67.4447	147.033	100.529	95.0119	47.1429	79.9264	335.593	39.152	87.5182	183.63	212.199	278.319	42.0736	76.6835	142.059	47.4064	155.156	40.7207	36.1411	36.9394	148.837	41.2174
ENSSSCG00000006821	GSTM3	glutathione S-transferase mu 3 [Source:VGNC Symbol;Acc:VGNC:88726]	14.3859	0.946504	0.321486	2.94416	0.00323838	0.395196	6.16093	10.9009	17.7909	22.4317	6.9849	9.7839	10.5394	10.0412	20.7784	14.716	4.63261	49.7634	5.97197	9.80787	21.2326	5.17723	14.4761	16.1952	14.2525	11.4181	26.6109	20.1051	7.19327	5.962	29.5748	18.3198	20.1222	14.9107	4.11765	12.5772	7.14535	5.65565	18.0706	24.0536	6.1166	14.2999
ENSSSCG00000004041	SLC22A1	solute carrier family 22 member 1 [Source:NCBI gene (formerly Entrezgene);Acc:397049]	2.50332	-4.1242	1.40631	-2.93263	0.00336101	0.397813	61.6093	0	0	0	0	0	0	0	0	0	0	0.637993	0	0	0	3.10634	4.02115	0	0	0	0.739191	1.05816	0	0	4.43622	0	0	1.06505	0	5.80487	2.04153	0	0	0.859056	3.0583	1.68234
ENSSSCG00000038452	ADAMTS17	ADAM metallopeptidase with thrombospondin type 1 motif 17 [Source:VGNC Symbol;Acc:VGNC:85079]	41.0428	-0.773392	0.264068	-2.92876	0.00340313	0.397813	60.7292	27.2524	16.8025	16.0227	23.283	41.0924	36.4827	30.1236	71.0838	25.2274	27.7957	35.0896	33.443	60.0732	72.4406	38.3115	53.8834	11.8765	27.4087	30.4482	63.5705	52.908	28.7731	67.9668	28.0961	64.8238	32.9272	22.366	58.6765	38.6991	101.056	28.2783	31.3223	34.3622	57.0883	27.7586
ENSSSCG00000051026	Novel gene	0	12.1095	-1.47049	0.502357	-2.92718	0.00342051	0.397813	29.9245	43.6038	2.96514	3.20453	18.6264	2.93517	5.67509	10.0412	13.1232	13.6648	4.63261	4.46595	2.38879	13.4858	17.4857	30.0279	4.02115	1.07968	2.19269	36.1572	5.17434	7.40713	9.59103	50.0808	8.13307	2.81842	0.914644	4.2602	19.5588	7.73983	21.436	3.39339	15.6612	4.29528	13.2526	2.52351
ENSSSCG00000007760	PRSS36	serine protease 36 [Source:NCBI gene (formerly Entrezgene);Acc:100511374]	120.671	2.52696	0.861037	2.93478	0.00333782	0.397813	39.606	18.5316	21.7444	20.2954	15.1339	10.7623	3.24291	9.03707	181.537	1072.16	19.6886	40.1935	16.7215	20.8417	12.4898	41.4178	11.2592	391.924	83.3223	17.1271	8.8703	5.2908	57.5462	40.5416	161.922	7.75067	27.4393	44.7321	79.2647	834.934	13.2699	27.1471	930.032	29.2079	22.4275	6.72937
ENSSSCG00000000186	RHEBL1	RHEB like 1 [Source:VGNC Symbol;Acc:VGNC:92280]	6.87793	1.34875	0.459155	2.93746	0.00330917	0.397813	1.76027	2.18019	11.8606	9.61359	5.82075	6.84873	4.05363	2.00824	3.28079	3.15343	2.3163	3.82796	8.36076	12.2598	3.74693	4.14178	4.02115	11.8765	3.28904	5.70903	5.91353	5.2908	13.1877	0	14.7874	2.11382	22.8661	7.45534	3.08824	4.83739	3.06229	6.78678	3.61411	9.44962	3.0583	31.9645
ENSSSCG00000051176	Novel gene	0	2.51378	-1.51917	0.518676	-2.92894	0.00340124	0.397813	1.76027	2.18019	1.97676	1.06818	3.49245	0	0	1.00412	1.0936	3.15343	2.3163	0.637993	3.58318	2.45197	3.74693	6.21267	3.21692	0	3.28904	3.80602	0.739191	0	3.59664	9.5392	1.47874	0	0	3.19515	11.3235	1.93496	4.08306	2.26226	3.61411	0.859056	2.03887	0.841171
ENSSSCG00000036449	G6PC	glucose-6-phosphatase catalytic subunit [Source:VGNC Symbol;Acc:VGNC:88290]	3.69696	-2.83331	0.966513	-2.93147	0.00337357	0.397813	88.8935	2.18019	0.988381	1.06818	2.3283	0	0	1.00412	0	3.15343	1.15815	2.55197	1.19439	0	0	6.21267	0	3.23904	4.38539	0	0	0	1.19888	3.5772	0	0.704606	0	0	5.14706	0	2.04153	0	1.2047	0.859056	0	0
ENSSSCG00000000106	KCNJ4	potassium inwardly rectifying channel subfamily J member 4 [Source:VGNC Symbol;Acc:VGNC:89358]	1.49414	3.06355	1.04968	2.91856	0.00351653	0.406253	0	1.09009	0.988381	1.06818	0	1.95678	0	7.02883	0	1.05114	0	0	0	11.0339	0	1.03545	0	1.07968	0	0	1.47838	9.52345	2.39776	0	0.73937	0.704606	1.82929	1.06505	0	0	0	2.26226	2.40941	0	0	5.04702
ENSSSCG00000051574	Novel gene	0	9.57518	-1.83305	0.634538	-2.8888	0.00386715	0.415593	20.2431	3.27028	1.97676	3.20453	5.82075	20.5462	3.24291	25.103	18.5912	15.7671	103.076	0	8.36076	3.67795	28.7264	4.14178	0	4.31872	2.19269	10.4666	0.739191	1.05816	7.19327	7.1544	1.47874	1.40921	0.914644	3.19515	6.17647	0.967478	10.2076	3.39339	8.43293	0	7.13604	2.52351
ENSSSCG00000031587	Novel gene	0	17.7958	-1.50682	0.521539	-2.88917	0.0038626	0.415593	29.9245	21.8019	0.988381	9.61359	30.2679	23.4814	8.10727	34.1401	47.0247	32.5854	33.5864	4.46595	35.8318	8.58189	39.9672	15.5317	4.82538	6.47809	14.2525	31.3997	0	17.9887	7.19327	23.848	2.95748	0.704606	3.65858	7.45534	44.2647	3.86991	27.5606	12.4424	14.4565	11.1677	28.5442	1.68234
ENSSSCG00000033425	ST6GALNAC5	ST6 N-acetylgalactosaminide alpha-2,6-sialyltransferase 5 [Source:VGNC Symbol;Acc:VGNC:93513]	2.22459	-1.62053	0.561316	-2.88702	0.00388911	0.415593	6.16093	1.09009	1.97676	0	2.3283	2.93517	2.43218	1.00412	6.56158	0	1.15815	0.637993	2.38879	0	0	1.03545	3.21692	2.15936	2.19269	10.4666	2.21757	1.05816	2.39776	1.1924	2.21811	1.40921	0.914644	1.06505	6.17647	0.967478	6.12458	1.13113	2.40941	0	3.0583	0
ENSSSCG00000013236	MYBPC3	myosin binding protein C3 [Source:VGNC Symbol;Acc:VGNC:90501]	25.5561	2.34573	0.811509	2.89058	0.00384527	0.415593	0	62.1354	50.4075	2.13635	4.6566	3.91356	9.72872	28.1153	7.65518	4.20457	2.3163	1.27599	108.69	1.22598	2.49795	2.07089	1.60846	131.721	31.7941	4.75753	5.17434	2.11632	4.79552	7.1544	65.804	96.531	4.57322	39.4068	4.11765	59.9836	74.5158	7.91791	1.2047	79.0332	5.09717	1.68234
ENSSSCG00000014302	CDKL3	cyclin dependent kinase like 3 [Source:VGNC Symbol;Acc:VGNC:86512]	5.14209	-1.04593	0.360887	-2.89823	0.00375274	0.415593	5.2808	5.45047	3.95353	2.13635	6.9849	2.93517	1.62145	5.0206	10.936	8.40914	13.8978	3.82796	4.77757	1.22598	11.2408	11.3899	6.43383	3.23904	3.28904	5.70903	5.17434	2.11632	8.39215	3.5772	6.65433	3.52303	3.65858	0	7.20588	2.90243	4.08306	1.13113	4.81882	6.01339	3.0583	5.04702
ENSSSCG00000046877	Novel gene	0	3.12746	-2.4264	0.837219	-2.89817	0.00375352	0.415593	0.880133	4.36038	2.96514	3.20453	1.16415	0	0.810727	0	3.28079	2.10228	3.47446	1.27599	0	1.22598	7.49385	28.9925	0	0	4.38539	15.2241	0	0	0	4.7696	2.21811	0	0	0	15.4412	0.967478	3.06229	0	2.40941	0	2.03887	0.841171
ENSSSCG00000008678	SLBP	transmembrane protein 129, E3 ubiquitin ligase [Source:VGNC Symbol;Acc:VGNC:94076]	637.436	0.238645	0.0825424	2.89118	0.00383803	0.415593	565.926	541.777	755.123	703.929	566.941	736.728	576.427	712.925	706.464	620.174	684.468	599.713	679.61	627.704	713.165	531.183	686.812	716.908	599.702	531.891	598.006	695.212	550.285	512.732	573.751	593.983	707.02	823.283	540.441	577.584	600.209	839.299	646.926	602.198	467.92	761.259
ENSSSCG00000023320	CYP3A29	cytochrome P450, subfamily IIIA, polypeptide 22 [Source:NCBI gene (formerly Entrezgene);Acc:100144468]	49.2828	-1.73705	0.599988	-2.89513	0.00378996	0.415593	512.238	40.3335	18.7792	92.9314	18.6264	17.611	4.05363	0	108.266	64.1197	56.7495	118.029	19.1103	11.0339	62.4488	94.2255	11.2592	26.992	2.19269	27.5936	100.53	17.9887	8.39215	36.9644	29.5748	42.2764	27.4393	41.5369	40.1471	34.8292	6.12458	9.04904	6.02352	48.1071	10.1943	8.41171
ENSSSCG00000048085	Novel gene	0	18.3595	-1.1557	0.400533	-2.8854	0.00390915	0.415593	32.5649	28.3425	12.849	11.7499	39.5811	6.84873	11.3502	22.0906	30.6207	19.9717	11.5815	5.10394	5.97197	15.9378	38.7182	48.6659	9.65075	3.23904	25.216	25.6906	2.21757	8.46529	15.5854	52.4656	7.3937	5.63685	11.8904	6.39029	41.1765	3.86991	32.6644	9.04904	13.2517	8.59056	21.4081	15.1411
ENSSSCG00000006037	OXR1	oxidation resistance 1 [Source:VGNC Symbol;Acc:VGNC:91116]	660.703	-0.360208	0.124063	-2.90343	0.00369103	0.415593	774.517	814.301	449.714	510.589	697.326	594.861	630.745	723.97	801.607	709.521	679.835	544.846	668.86	660.805	833.067	734.131	535.617	540.92	666.579	1121.82	371.074	789.388	728.918	775.06	571.533	643.305	512.201	527.199	856.471	527.276	738.012	527.107	614.399	546.36	768.653	594.708
ENSSSCG00000038231	ABCD4	ATP binding cassette subfamily D member 4 [Source:VGNC Symbol;Acc:VGNC:84964]	227.826	-0.315882	0.108933	-2.89979	0.00373411	0.415593	247.317	226.74	162.095	211.499	302.679	192.743	201.06	261.071	226.375	219.689	245.528	284.545	296.21	229.259	286.015	320.988	230.01	173.829	178.705	255.955	226.932	216.923	209.804	239.672	220.332	288.184	160.977	197.034	249.118	168.341	203.132	151.571	262.626	249.985	241.606	163.187
ENSSSCG00000000253	KRT18	keratin 18 [Source:VGNC Symbol;Acc:VGNC:89580]	7.17216	-1.63971	0.566312	-2.89541	0.0037866	0.415593	52.808	5.45047	6.91867	1.06818	10.4773	0.97839	0.810727	3.01236	8.74878	6.30685	6.94891	2.55197	5.97197	1.22598	4.9959	5.17723	1.60846	0	4.38539	4.75753	4.43515	10.5816	11.9888	23.848	4.43622	1.40921	0	1.06505	3.08824	11.6097	8.16611	5.65565	14.4565	1.71811	17.3304	4.20585
ENSSSCG00000047345	Novel gene	0	4.73993	1.51305	0.520778	2.90537	0.00366822	0.415593	1.76027	15.2613	7.90705	1.06818	0	6.84873	15.4038	6.02471	1.0936	3.15343	1.15815	0.637993	3.58318	4.90394	6.24488	0	0.804229	11.8765	5.48173	14.2726	0.739191	2.11632	0	3.5772	5.17559	2.11382	13.7197	2.1301	1.02941	8.7073	2.04153	3.39339	7.22823	0.859056	6.1166	4.20585
ENSSSCG00000009818	IFT81	intraflagellar transport 81 [Source:VGNC Symbol;Acc:VGNC:89051]	86.2813	-0.602627	0.20917	-2.88103	0.00396372	0.418825	151.383	115.55	46.4539	65.1588	100.117	71.4225	57.5616	103.424	61.2415	111.421	74.1218	66.3512	66.886	68.6551	67.4447	154.281	65.1426	66.9402	76.7443	107.52	65.0488	40.2101	111.496	171.706	57.6709	79.6205	54.8787	85.2039	171.912	58.0487	76.5573	49.7697	161.43	72.1607	102.963	49.6291
ENSSSCG00000006018	TRPS1	transcriptional repressor GATA binding 1 [Source:VGNC Symbol;Acc:VGNC:94471]	148.16	-0.441928	0.153569	-2.87772	0.00400555	0.42068	237.636	135.172	119.594	180.522	137.37	220.138	179.981	125.515	137.793	111.421	160.983	214.366	126.606	116.468	161.118	176.026	169.692	117.685	87.7077	201.719	173.71	102.642	123.485	133.549	130.869	254.363	122.562	89.4641	156.471	151.894	126.575	102.933	138.541	148.617	167.187	93.3699
ENSSSCG00000032781	SRSF12	serine and arginine rich splicing factor 12 [Source:VGNC Symbol;Acc:VGNC:93474]	15.7633	-0.821625	0.286299	-2.86981	0.00410714	0.422319	22.0033	11.991	8.89543	7.47724	8.14905	12.7191	19.4574	3.01236	9.84238	21.0228	4.63261	14.6738	11.9439	22.0677	14.9877	16.5671	39.4072	12.9562	15.3489	20.9331	22.9149	12.6979	13.1877	10.7316	19.963	16.2059	7.31715	15.9757	39.1176	14.5122	20.4153	13.5736	10.8423	15.463	30.583	5.88819
ENSSSCG00000014060	KIAA1191	KIAA1191 [Source:VGNC Symbol;Acc:VGNC:99783]	683.111	0.468168	0.163134	2.86983	0.00410694	0.422319	543.042	393.524	834.194	662.27	672.879	818.913	635.61	426.751	534.769	564.463	467.894	754.107	518.367	832.443	410.913	522.9	573.416	1027.86	724.685	591.836	917.337	1094.14	764.885	420.917	986.32	711.652	1073.79	728.494	502.353	701.422	476.697	1189.95	579.463	533.474	537.242	863.041
ENSSSCG00000009885	HECTD4	HECT domain E3 ubiquitin protein ligase 4 [Source:VGNC Symbol;Acc:VGNC:88834]	785.432	-0.242723	0.0847741	-2.86318	0.00419415	0.422319	914.459	993.076	597.971	822.496	753.205	755.317	738.572	776.184	706.464	835.658	935.787	755.383	845.631	837.347	800.593	937.078	691.637	669.402	752.094	784.992	691.144	684.63	905.154	919.34	816.265	720.107	695.13	847.779	1098.38	660.788	861.525	580.27	861.364	650.305	787.003	593.025
ENSSSCG00000015882	BAZ2B	bromodomain adjacent to zinc finger domain 2B [Source:NCBI gene (formerly Entrezgene);Acc:100523825]	435.959	-0.503748	0.175291	-2.87378	0.00405596	0.422319	662.74	545.047	305.41	393.089	413.273	338.523	368.07	317.302	445.094	647.504	365.976	490.616	406.094	399.671	424.652	767.265	289.523	332.542	390.299	610.866	552.915	275.122	394.431	593.815	444.362	620.758	238.722	386.613	685.588	355.064	411.368	234.144	511.999	364.24	429.182	282.633
ENSSSCG00000049283	Novel gene	0	5.95635	-1.2979	0.453423	-2.86244	0.00420393	0.422319	16.7225	6.54057	6.91867	6.40906	1.16415	7.82712	8.10727	3.01236	2.18719	7.35799	4.63261	12.1219	3.58318	1.22598	4.9959	6.21267	5.62961	0	3.28904	16.1756	13.3054	4.23264	9.59103	5.962	3.69685	16.2059	0.914644	3.19515	7.20588	1.93496	1.02076	2.26226	3.61411	3.43622	11.2138	2.52351
ENSSSCG00000017420	CNP	2',3'-cyclic nucleotide 3' phosphodiesterase [Source:VGNC Symbol;Acc:VGNC:86840]	170.923	-0.534885	0.187043	-2.85969	0.0042405	0.422319	227.955	115.55	161.106	159.158	230.502	133.061	142.688	129.531	199.035	115.626	151.718	374.502	148.105	122.598	219.82	180.167	257.353	119.845	123.887	252.149	296.416	147.084	137.871	149.05	151.571	276.91	120.733	84.1389	164.706	139.317	159.239	95.0149	138.541	266.307	141.701	120.287
ENSSSCG00000022999	ZNF232	zinc finger protein 232 [Source:VGNC Symbol;Acc:VGNC:95208]	13.1082	1.19725	0.417356	2.86866	0.0041221	0.422319	10.5616	22.892	25.6979	6.40906	8.14905	5.87034	7.29654	12.0494	3.28079	24.1763	9.26522	3.18996	7.16636	8.58189	7.49385	13.4608	2.41269	19.4343	14.2525	6.66054	3.69596	6.34897	10.7899	7.1544	7.3937	4.93224	25.61	13.8456	9.26471	10.6423	9.18688	42.983	28.9129	1.71811	12.2332	58.8819
ENSSSCG00000002529	Novel gene	0	19.5915	1.06329	0.371605	2.86135	0.00421846	0.422319	17.6027	64.3156	79.0705	10.6818	15.1339	11.7407	9.72872	17.07	24.0591	7.35799	10.4234	14.0358	20.3047	4.90394	18.7346	15.5317	16.8888	73.4183	14.2525	11.4181	16.2622	10.5816	7.19327	26.2328	11.0906	13.3875	11.8904	53.2525	13.3824	10.6423	3.06229	12.4424	16.8659	14.604	14.2721	13.4587
ENSSSCG00000039985	CES1	liver carboxylesterase [Source:NCBI gene (formerly Entrezgene);Acc:100736962]	13.5835	-2.70016	0.94274	-2.86416	0.00418117	0.422319	52.808	2.18019	3.95353	1.06818	6.9849	5.87034	12.1609	2.00824	6.56158	0	3.47446	173.534	2.38879	0	0	2.07089	0.804229	6.47809	2.19269	98.005	8.13111	2.11632	2.39776	3.5772	4.43622	37.3441	5.48787	2.1301	7.20588	0	2.04153	0	1.2047	28.3489	2.03887	0
ENSSSCG00000025403	Novel gene	0	4.42405	1.09342	0.382632	2.85761	0.00426842	0.422671	4.40067	2.18019	5.93029	6.40906	2.3283	1.95678	4.05363	8.03295	3.28079	4.20457	3.47446	1.91398	2.38879	4.90394	4.9959	2.07089	1.60846	6.47809	4.38539	0	6.65272	4.23264	2.39776	2.3848	3.69685	4.22764	4.57322	3.19515	5.14706	6.77235	7.14535	6.78678	10.8423	2.57717	1.01943	12.6176
ENSSSCG00000004926	PDCD7	programmed cell death 7 [Source:NCBI gene (formerly Entrezgene);Acc:100152985]	163.094	0.340033	0.119293	2.85041	0.00436634	0.422811	121.458	156.974	175.932	181.59	157.16	209.376	156.47	226.931	139.98	157.671	213.1	143.548	161.243	139.762	172.359	133.572	146.37	175.988	175.415	139.871	122.706	182.004	148.661	131.164	164.88	118.374	191.161	201.294	117.353	140.284	132.699	206.997	172.273	142.603	150.876	263.286
ENSSSCG00000004996	KLHL28	kelch like family member 28 [Source:VGNC Symbol;Acc:VGNC:89523]	297.061	-0.353921	0.124315	-2.84697	0.00441382	0.422811	379.338	428.407	170.99	255.294	311.992	309.171	294.294	334.372	342.296	314.291	326.599	245.627	300.987	290.558	283.517	403.824	303.194	191.104	289.436	363.475	313.417	211.632	296.123	404.224	246.21	312.14	253.356	277.978	418.971	245.739	279.689	161.752	279.491	280.911	318.063	255.716
ENSSSCG00000023684	MT1A	metallothionein-1E-like [Source:NCBI gene (formerly Entrezgene);Acc:102166944]	7.74433	-2.28102	0.80046	-2.84964	0.00437688	0.422811	101.215	1.09009	3.95353	1.06818	1.16415	11.7407	4.86436	4.01648	6.56158	1.05114	12.7397	31.2616	4.77757	0	1.24898	8.28356	15.2804	4.31872	3.28904	0	17.0014	1.05816	0	0	3.69685	7.04606	0	1.06505	2.05882	1.93496	1.02076	6.78678	0	16.3221	2.03887	0.841171
ENSSSCG00000050502	Novel gene	0	62.3268	-1.90176	0.668375	-2.84535	0.00443626	0.422811	34.3252	35.9731	4.94191	26.7044	100.117	186.873	104.584	141.581	29.5271	8.40914	345.129	5.10394	9.55515	2.45197	14.9877	128.395	5.62961	9.71713	47.1429	21.8846	5.17434	2.11632	131.877	350.566	11.8299	9.15988	31.0979	68.1631	164.706	39.6666	18.3738	7.91791	10.8423	11.1677	117.235	0.841171
ENSSSCG00000022446	SEL1L3	SEL1L family member 3 [Source:VGNC Symbol;Acc:VGNC:92688]	225.598	-0.488956	0.171968	-2.84329	0.00446503	0.422811	389.899	160.244	208.548	178.386	277.068	185.894	152.417	251.03	223.094	329.007	230.472	140.996	309.348	204.739	272.277	320.988	155.216	161.952	339.867	310.191	150.795	215.865	176.235	333.872	206.284	209.268	190.246	143.782	329.412	187.691	239.88	139.129	184.32	213.905	238.548	160.664
ENSSSCG00000008769	Novel gene	macrosialin [Source:NCBI gene (formerly Entrezgene);Acc:100520753]	11.1675	-1.69897	0.595255	-2.85419	0.0043147	0.422811	10.5616	2.18019	10.8722	11.7499	2.3283	3.91356	5.67509	5.0206	24.0591	5.25571	6.94891	26.1577	5.97197	0	0	17.6026	84.4441	2.15936	8.77077	12.3696	19.219	8.46529	4.79552	2.3848	5.91496	20.4336	3.65858	0	5.14706	16.4471	8.16611	4.52452	1.2047	27.4898	21.4081	6.72937
ENSSSCG00000000148	Novel gene	apolipoprotein L3-like [Source:NCBI gene (formerly Entrezgene);Acc:106510284]	58.9873	-0.570083	0.200234	-2.84708	0.00441226	0.422811	65.1299	50.1444	41.512	59.8179	103.609	34.2437	44.59	34.1401	91.8622	72.5288	28.9538	54.8674	44.1926	36.7795	73.6896	81.8002	49.8622	28.0717	71.2625	49.4783	59.8745	104.758	80.3249	90.6224	67.2827	49.3224	50.3054	33.0165	95.7353	48.3739	66.3497	32.8028	59.0305	64.4292	65.2438	39.535
ENSSSCG00000038594	Novel gene	syndecan 4 [Source:VGNC Symbol;Acc:VGNC:95487]	723.708	0.839688	0.295221	2.84427	0.00445133	0.422811	491.114	291.055	623.669	544.77	551.807	1244.51	870.72	517.121	225.281	773.641	406.511	594.609	797.855	1290.96	277.273	353.087	799.404	1471.61	923.124	427.226	1037.09	502.626	493.938	305.254	634.38	618.644	528.664	1283.38	373.676	817.519	552.233	2649.11	611.99	840.157	521.95	807.524
ENSSSCG00000014168	ELL2	elongation factor for RNA polymerase II 2 [Source:VGNC Symbol;Acc:VGNC:87649]	241.835	0.707438	0.249191	2.83894	0.00452642	0.426295	158.424	134.082	282.677	275.59	155.996	417.773	389.96	145.597	126.857	151.364	187.621	388.538	195.881	234.163	167.363	137.714	230.01	334.701	169.934	160.804	278.675	216.923	243.372	113.278	326.802	325.528	311.894	375.962	147.206	244.772	86.7649	673.023	162.635	387.434	100.924	265.81
ENSSSCG00000036529	Novel gene	RIO kinase 2 [Source:NCBI gene (formerly Entrezgene);Acc:100511553]	209.765	0.376533	0.132816	2.835	0.00458264	0.429257	159.304	176.595	235.235	201.885	220.024	267.101	190.521	217.894	167.32	185.001	187.621	131.426	222.157	264.813	192.342	182.238	226.793	279.637	195.15	147.483	181.102	232.795	233.781	160.974	246.95	146.558	254.271	223.66	121.471	260.252	152.094	279.389	226.484	295.515	223.256	262.445
ENSSSCG00000003833	DAB1	DAB adaptor protein 1 [Source:VGNC Symbol;Acc:VGNC:87143]	8.92458	-1.80838	0.638533	-2.83208	0.0046246	0.430859	29.0444	2.18019	0	1.06818	0	7.82712	10.5394	5.0206	8.74878	4.20457	6.94891	39.5555	2.38879	0	8.74283	3.10634	12.8677	2.15936	0	19.0301	34.0028	4.23264	5.99439	1.1924	2.95748	38.0487	2.74393	1.06505	9.26471	2.90243	20.4153	7.91791	4.81882	9.44962	6.1166	6.72937
ENSSSCG00000032561	PDCD1LG2	programmed cell death 1 ligand 2 [Source:VGNC Symbol;Acc:VGNC:91243]	18.3331	-0.932553	0.329875	-2.82699	0.00469884	0.435434	40.4861	17.4415	5.93029	11.7499	10.4773	4.89195	8.10727	11.0453	40.4631	28.3808	16.2141	8.2939	8.36076	19.6157	26.2285	65.233	13.6719	20.5139	26.3123	32.3512	17.7406	13.7561	16.7843	28.6176	11.0906	22.5474	12.805	9.58544	20.5882	5.80487	10.2076	15.8358	16.8659	12.8858	17.3304	11.7764
ENSSSCG00000004974	LARP6	La ribonucleoprotein 6, translational regulator [Source:VGNC Symbol;Acc:VGNC:89642]	143.113	0.479507	0.170057	2.81968	0.00480712	0.44184	111.777	78.4868	178.897	202.954	131.549	164.37	219.707	119.49	185.912	152.416	89.1777	203.52	125.411	134.858	113.657	110.793	114.201	164.112	152.392	117.035	331.158	123.805	67.1372	77.506	136.044	183.198	159.148	153.367	122.5	109.325	119.429	179.85	112.038	136.59	112.138	158.14
ENSSSCG00000031579	PCP4L1	Purkinje cell protein 4 like 1 [Source:VGNC Symbol;Acc:VGNC:98831]	15.9114	-0.585786	0.207807	-2.81889	0.00481896	0.44184	31.6848	11.991	19.7676	12.8181	11.6415	11.7407	14.5931	9.03707	12.0296	9.46028	6.94891	17.2258	8.36076	14.7118	14.9877	21.7443	25.7353	16.1952	10.9635	26.6421	19.9582	10.5816	10.7899	23.848	11.0906	19.729	20.1222	10.6505	26.7647	16.4471	20.4153	15.8358	12.047	15.463	17.3304	13.4587
ENSSSCG00000011896	ADPRH	ADP-ribosylarginine hydrolase [Source:VGNC Symbol;Acc:VGNC:85151]	64.3424	-0.399987	0.142115	-2.81452	0.00488501	0.445539	75.6915	63.2255	49.4191	57.6815	47.7301	45.9843	55.1294	55.2266	61.2415	68.3242	44.0098	84.215	80.0244	49.0394	67.4447	70.4103	79.6187	53.9841	75.6479	79.9264	69.484	78.3039	64.7395	93.0072	73.937	80.3251	34.7565	72.4233	90.5882	60.9511	67.3704	42.983	61.4399	47.2481	74.4187	40.3762
ENSSSCG00000045432	Novel gene	0	2.34867	-2.57063	0.918109	-2.79992	0.00511154	0.463758	5.2808	1.09009	0	2.13635	1.16415	0	0.810727	0	2.18719	0	4.63261	15.3118	0	0	0	1.03545	0.804229	0	1.09635	5.70903	11.8271	3.17448	0	0	2.21811	11.2737	0	0	3.08824	0	1.02076	1.13113	1.2047	3.43622	4.07774	0.841171
ENSSSCG00000005340	CCIN	calicin [Source:VGNC Symbol;Acc:VGNC:86333]	1.12284	-2.57841	0.924892	-2.7878	0.00530677	0.465106	0	0	0	0	3.49245	1.95678	0	0	1.0936	1.05114	0	1.91398	1.19439	0	2.49795	4.14178	9.65075	0	1.09635	1.90301	0.739191	2.11632	0	0	1.47874	0	0	1.06505	0	0	0	1.13113	0	0	3.0583	0.841171
ENSSSCG00000011412	CACNA2D2	calcium voltage-gated channel auxiliary subunit alpha2delta 2 [Source:VGNC Symbol;Acc:VGNC:86121]	10.1974	-1.01969	0.366303	-2.78373	0.00537381	0.465106	10.5616	3.27028	13.8373	7.47724	8.14905	5.87034	12.1609	5.0206	19.6848	7.35799	5.79076	10.2079	3.58318	3.67795	22.4816	9.31901	36.9946	9.71713	5.48173	6.66054	14.7838	5.2908	9.59103	8.3468	5.17559	11.2737	13.7197	3.19515	14.4118	2.90243	15.3115	6.78678	2.40941	12.8858	24.4664	9.25288
ENSSSCG00000009917	SPPL3	signal peptide peptidase like 3 [Source:VGNC Symbol;Acc:VGNC:98340]	241.451	0.244844	0.0879504	2.78388	0.00537128	0.465106	179.547	190.767	261.921	236.067	199.07	271.993	253.757	225.927	263.557	225.996	239.738	267.319	224.546	279.524	278.522	185.345	228.401	272.08	218.173	231.216	288.285	235.97	239.776	169.321	291.312	250.135	263.418	300.344	260.441	216.715	199.049	296.356	269.854	211.328	199.809	266.651
ENSSSCG00000041951	Novel gene	0	22.3817	-0.984397	0.353378	-2.78567	0.00534167	0.465106	44.8868	27.2524	13.8373	25.6362	3.49245	9.7839	14.5931	9.03707	12.0296	68.3242	31.2701	21.6917	28.6654	8.58189	12.4898	52.8077	20.1057	22.6733	24.1196	25.6906	31.046	41.2683	40.7619	34.5796	11.0906	16.9105	27.4393	8.52039	28.8235	8.7073	9.18688	7.91791	15.6612	18.8992	20.3887	7.57054
ENSSSCG00000008700	HGFAC	HGF activator [Source:VGNC Symbol;Acc:VGNC:88870]	3.32003	-1.68331	0.602917	-2.79195	0.00523917	0.465106	36.9656	2.18019	3.95353	1.06818	3.49245	4.89195	1.62145	2.00824	0	4.20457	2.3163	0.637993	1.19439	0	2.49795	4.14178	0.804229	2.15936	3.28904	3.80602	2.21757	4.23264	1.19888	3.5772	4.43622	2.11382	2.74393	3.19515	5.14706	0.967478	4.08306	1.13113	1.2047	0	2.03887	0
ENSSSCG00000010799	COG7	component of oligomeric golgi complex 7 [Source:VGNC Symbol;Acc:VGNC:86859]	252.797	-0.340466	0.122246	-2.7851	0.00535116	0.465106	328.29	380.443	200.641	211.499	263.098	182.959	214.843	258.059	206.69	268.041	310.385	361.104	224.546	185.124	286.015	299.244	250.92	232.131	253.256	332.075	181.841	215.865	238.577	343.411	252.125	288.184	254.271	181.058	311.912	243.804	248.046	222.833	212.028	179.543	279.325	198.516
ENSSSCG00000001424	SKIV2L	Ski2 like RNA helicase [Source:VGNC Symbol;Acc:VGNC:92904]	93.8113	-0.294774	0.105692	-2.78898	0.00528735	0.465106	91.5339	93.7482	75.117	69.4315	82.6546	118.385	96.4765	86.3542	76.5518	78.8357	118.132	81.0251	95.5515	115.243	71.1916	118.041	128.677	92.8526	58.1064	104.666	112.357	84.6529	103.104	102.546	85.0276	95.8264	75.0008	89.4641	112.206	105.455	99.0141	101.802	90.3528	69.5835	109.079	89.1641
ENSSSCG00000044736	Novel gene	0	41.1758	0.680607	0.244606	2.78246	0.00539479	0.465106	21.1232	25.0722	54.361	18.159	19.7905	25.4381	41.3471	21.0865	26.2463	58.864	25.4794	30.6236	23.8879	63.7512	26.2285	38.3115	41.8199	92.8526	35.0831	32.3512	34.0028	46.5591	25.1765	48.8884	25.1386	35.2303	63.1104	44.7321	27.7941	63.8536	45.9344	66.7367	48.1882	77.315	29.5636	78.2289
ENSSSCG00000041926	Novel gene	0	10.5407	-1.39191	0.500028	-2.78366	0.00537485	0.465106	14.0821	5.45047	5.93029	17.0908	2.3283	7.82712	8.10727	6.02471	4.37439	3.15343	34.7446	12.1219	17.9159	2.45197	89.9263	11.3899	4.82538	6.47809	1.09635	7.61204	8.13111	9.52345	8.39215	4.7696	9.61181	10.5691	1.82929	6.39029	18.5294	7.73983	7.14535	0	3.61411	8.59056	9.17491	2.52351
ENSSSCG00000030388	UPP1	uridine phosphorylase 1 [Source:VGNC Symbol;Acc:VGNC:94725]	34.7066	-2.3202	0.832421	-2.78729	0.00531513	0.465106	3.52053	2.18019	8.89543	10.6818	5.82075	3.91356	37.2934	1.00412	25.1527	7.35799	3.47446	59.3333	14.3327	9.80787	4.9959	552.928	32.1692	17.2749	2.19269	40.9147	185.537	9.52345	0	8.3468	15.5268	55.6639	16.4636	4.2602	3.08824	20.317	3.06229	9.04904	3.61411	38.6575	11.2138	21.8704
ENSSSCG00000008186	TSGA10	testis specific 10 [Source:VGNC Symbol;Acc:VGNC:94487]	45.7778	-0.463445	0.16682	-2.77812	0.00546747	0.469039	65.1299	41.4236	29.6514	55.5452	43.0735	32.2869	55.1294	45.1854	60.1479	25.2274	44.0098	43.3835	44.1926	39.2315	57.4529	60.0558	41.8199	24.8327	40.5648	69.4599	62.0921	42.3264	44.3585	77.506	36.9685	65.5284	40.2443	33.0165	44.2647	31.9268	43.8929	37.3273	54.2117	40.3756	45.8745	30.2821
ENSSSCG00000034987	IQANK1	IQ motif and ankyrin repeat containing 1 [Source:VGNC Symbol;Acc:VGNC:98813]	4.55638	1.3604	0.490866	2.77144	0.00558095	0.476416	1.76027	2.18019	6.91867	3.20453	1.16415	10.7623	4.86436	10.0412	8.74878	7.35799	2.3163	16.5878	2.38879	1.22598	7.49385	3.10634	0	4.31872	4.38539	0.951505	7.39191	3.17448	1.19888	1.1924	3.69685	6.34145	4.57322	2.1301	1.02941	2.90243	5.10382	6.78678	2.40941	7.7315	1.01943	7.57054
ENSSSCG00000043259	Novel gene	0	5.36638	-1.156	0.418073	-2.76506	0.00569128	0.483452	6.16093	4.36038	4.94191	1.06818	10.4773	3.91356	1.62145	4.01648	3.28079	7.35799	3.47446	5.10394	10.7495	6.12992	2.49795	15.5317	2.41269	8.63745	4.38539	10.4666	1.47838	0	7.19327	13.1164	2.95748	5.63685	0.914644	3.19515	17.5	2.90243	3.06229	2.26226	6.02352	1.71811	6.1166	2.52351
ENSSSCG00000022445	TEX12	testis expressed 12 [Source:VGNC Symbol;Acc:VGNC:93893]	8.74789	-0.97716	0.35406	-2.75987	0.00578246	0.488802	14.9623	15.2613	6.91867	4.27271	19.7905	0	2.43218	2.00824	7.65518	14.716	10.4234	7.01792	9.55515	4.90394	11.2408	16.5671	10.455	9.71713	8.77077	9.51505	8.8703	12.6979	8.39215	7.1544	9.61181	6.34145	3.65858	5.32525	8.23529	0	13.2699	4.52452	6.02352	6.01339	19.3692	9.25288
ENSSSCG00000039332	SEC16B	SEC16 homolog B, endoplasmic reticulum export factor [Source:VGNC Symbol;Acc:VGNC:92672]	35.0154	-0.882114	0.31984	-2.75798	0.0058159	0.489241	73.9312	34.883	12.849	19.2272	29.1037	71.4225	50.2651	25.103	41.5567	12.6137	48.6424	37.0036	27.4711	30.6496	43.7142	35.2051	62.7299	15.1155	18.6379	39.0117	90.1814	13.7561	16.7843	51.2732	21.4417	72.5744	25.61	18.1058	45.2941	22.252	19.3945	12.4424	14.4565	44.6709	43.8357	19.3469
ENSSSCG00000029662	RASSF4	Ras association domain family member 4 [Source:NCBI gene (formerly Entrezgene);Acc:100152580]	282.336	-0.697479	0.253577	-2.75056	0.00594939	0.493777	287.804	201.668	207.56	175.181	169.966	206.44	306.455	211.869	371.823	183.95	252.477	652.028	230.518	138.536	238.554	420.391	828.356	219.175	187.475	442.45	327.462	152.375	208.605	269.482	218.854	527.75	194.819	216.205	258.382	297.983	207.215	194.554	181.91	511.138	276.267	188.422
ENSSSCG00000045889	Novel gene	0	23.5027	-0.921963	0.335514	-2.74791	0.00599763	0.493777	26.404	39.2434	19.7676	16.0227	17.4622	20.5462	29.9969	29.1195	29.5271	31.5343	22.0049	21.0538	14.3327	9.80787	36.2203	54.8786	4.02115	6.47809	31.7941	40.9147	7.39191	17.9887	19.1821	42.9264	6.65433	19.729	17.3782	18.1058	67.9412	7.73983	42.8721	12.4424	13.2517	13.7449	27.5247	10.094
ENSSSCG00000041407	Novel gene	0	7.77236	0.845818	0.307599	2.74974	0.00596426	0.493777	3.52053	5.45047	10.8722	5.34088	10.4773	4.89195	8.10727	14.0577	0	7.35799	2.3163	8.9319	5.97197	3.67795	8.74283	8.28356	6.43383	10.7968	9.86712	3.80602	5.17434	11.6398	9.59103	7.1544	7.3937	2.81842	8.2318	11.7155	6.17647	11.6097	3.06229	11.3113	7.22823	9.44962	8.15547	20.1881
ENSSSCG00000001025	DSP	desmoplakin [Source:VGNC Symbol;Acc:VGNC:87459]	68.3205	0.624905	0.227566	2.74604	0.00603202	0.493777	67.7703	82.8472	64.2448	44.8634	62.8641	73.3793	61.6152	77.3172	63.4287	65.1708	60.2239	24.8817	85.9963	159.378	34.9713	26.9216	57.1003	85.2948	52.6246	49.4783	70.9624	42.3264	62.3417	88.2376	104.991	27.4796	94.2084	63.9029	62.7941	126.74	45.9344	98.4083	80.7152	51.5434	46.894	91.6876
ENSSSCG00000009558	F10	coagulation factor X [Source:NCBI gene (formerly Entrezgene);Acc:733662]	9.96698	-1.26708	0.461502	-2.74556	0.00604079	0.493777	92.414	13.0811	5.93029	4.27271	8.14905	7.82712	8.91799	7.02883	10.936	3.15343	20.8467	7.01792	2.38879	3.67795	13.7387	2.07089	10.455	3.23904	4.38539	5.70903	3.69596	14.8143	10.7899	5.962	8.87244	4.93224	9.14644	8.52039	3.08824	7.73983	7.14535	7.91791	6.02352	12.0268	11.2138	1.68234
ENSSSCG00000022395	SLC25A35	solute carrier family 25 member 35 [Source:VGNC Symbol;Acc:VGNC:93011]	28.8544	-0.646284	0.235161	-2.74826	0.00599129	0.493777	57.2087	30.5227	16.8025	20.2954	18.6264	20.5462	34.8612	35.1442	24.0591	29.432	39.3772	34.4516	23.8879	38.0055	24.9795	40.3824	20.1057	15.1155	16.4452	47.5753	24.3933	21.1632	35.9664	52.4656	27.3567	47.9132	22.8661	22.366	53.5294	15.4797	15.3115	9.04904	36.1411	17.1811	29.5636	20.1881
ENSSSCG00000050318	SMIM35	small integral membrane protein 35 [Source:HGNC Symbol;Acc:HGNC:44179]	5.12718	-1.59704	0.582176	-2.74323	0.00608373	0.494953	5.2808	6.54057	0	3.20453	15.1339	0.97839	1.62145	4.01648	16.404	5.25571	3.47446	0.637993	4.77757	6.12992	13.7387	15.5317	0.804229	0	2.19269	10.4666	0.739191	6.34897	2.39776	15.5012	2.95748	0.704606	0.914644	3.19515	14.4118	1.93496	6.12458	2.26226	3.61411	0.859056	3.0583	3.36468
ENSSSCG00000029990	DEFB1	defensin beta 1 [Source:VGNC Symbol;Acc:VGNC:87240]	7.44218	-1.04093	0.380577	-2.73514	0.00623539	0.504921	37.8457	8.72076	3.95353	2.13635	12.8056	3.91356	4.05363	1.00412	5.46799	6.30685	3.47446	7.65591	1.19439	6.12992	4.9959	18.638	5.62961	9.71713	7.67443	9.51505	5.91353	8.46529	9.59103	7.1544	5.91496	4.93224	6.40251	1.06505	9.26471	5.80487	7.14535	7.91791	2.40941	6.01339	8.15547	10.9352
ENSSSCG00000035357	BCL2L1	BCL2 like 1 [Source:VGNC Symbol;Acc:VGNC:96535]	625.681	0.457313	0.167404	2.73179	0.0062991	0.507707	697.066	320.488	564.366	584.293	398.139	567.466	668.039	547.245	430.877	701.112	455.154	560.796	686.776	1100.93	462.121	495.978	429.458	855.107	677.542	415.808	859.68	757.643	579.059	434.034	527.171	490.406	877.144	803.047	632.059	695.617	544.067	1192.21	686.682	493.957	570.883	762.101
ENSSSCG00000023604	LAP3	leucine aminopeptidase 3 [Source:VGNC Symbol;Acc:VGNC:89635]	1201.74	-0.27145	0.0995151	-2.72772	0.00637734	0.511634	1233.07	1087.91	905.357	1172.86	1048.9	1043.94	1230.68	927.806	1231.39	1260.32	1359.67	1730.87	1178.87	1149.97	926.74	1593.55	1125.12	1131.51	1188.44	1487.2	1440.68	1137.52	1377.51	1179.28	1067.65	1449.37	1105.8	980.91	1436.03	1250.95	1239.21	1062.13	1170.97	1490.46	1029.63	830.235
ENSSSCG00000029291	Novel gene	phosphatidylinositol glycan anchor biosynthesis class Z [Source:NCBI gene (formerly Entrezgene);Acc:100524712]	45.8681	-0.586671	0.216294	-2.71238	0.00668024	0.513634	51.9279	58.8651	30.6398	38.4544	51.2226	43.0492	41.3471	55.2266	56.8671	33.6365	32.4283	63.1613	40.6094	15.9378	64.9467	56.9495	29.7565	23.753	48.2393	81.8294	59.1353	46.5591	40.7619	58.4276	32.5323	76.8021	29.2686	21.301	68.9706	28.0569	50.0174	21.4915	34.9364	63.5702	65.2438	35.3292
ENSSSCG00000009842	CCDC60	coiled-coil domain containing 60 [Source:NCBI gene (formerly Entrezgene);Acc:110255219]	168.937	-1.35627	0.499874	-2.71322	0.00666338	0.513634	139.941	269.253	45.4655	60.8861	309.664	166.326	145.931	387.59	683.498	72.5288	313.859	50.4014	150.494	30.6496	915.499	216.408	38.603	48.5856	88.8041	353.96	38.438	56.0825	31.1709	403.031	45.1016	35.9349	71.3422	59.6427	227.5	44.504	135.762	46.3763	86.7387	83.3284	185.537	42.8997
ENSSSCG00000009879	TPCN1	two pore segment channel 1 [Source:VGNC Symbol;Acc:VGNC:94333]	288.598	-0.315657	0.116285	-2.71451	0.0066373	0.513634	363.495	355.371	225.351	286.271	360.886	240.684	257	330.355	271.212	293.269	289.538	311.978	277.099	293.01	338.472	336.52	357.882	240.769	305.881	358.717	254.282	244.435	261.356	444.765	168.576	338.211	215.856	257.742	355.147	241.87	287.855	185.505	313.223	247.408	265.053	214.499
ENSSSCG00000038856	TRIM8	tripartite motif containing 8 [Source:VGNC Symbol;Acc:VGNC:94433]	515.769	-0.244299	0.0899468	-2.71603	0.00660694	0.513634	592.33	534.146	510.993	572.543	678.699	577.25	471.032	603.476	664.907	476.167	658.989	509.118	530.311	367.795	588.268	560.176	492.188	405.96	597.509	479.559	517.434	404.217	456.773	639.126	513.123	475.609	403.358	411.109	520.882	426.658	598.168	480.73	471.039	515.434	468.94	393.668
ENSSSCG00000022358	RAB28	RAB28, member RAS oncogene family [Source:VGNC Symbol;Acc:VGNC:98955]	440.971	0.367822	0.135556	2.71342	0.0066592	0.513634	326.53	519.975	434.888	362.112	693.833	331.674	361.584	508.084	487.744	573.924	317.334	377.692	432.371	313.852	284.766	301.315	328.93	524.725	478.007	322.56	351.855	515.324	553.882	363.682	485.027	398.807	484.761	524.004	516.765	648.21	324.603	452.452	551.755	540.346	447.532	434.044
ENSSSCG00000037846	ACOXL	acyl-CoA oxidase like [Source:VGNC Symbol;Acc:VGNC:85023]	5.05963	1.73289	0.637146	2.71977	0.00653283	0.513634	1.76027	2.18019	11.8606	4.27271	0	0.97839	4.05363	2.00824	6.56158	12.6137	1.15815	15.3118	3.58318	0	1.24898	1.03545	4.02115	25.9123	2.19269	1.90301	9.60949	4.23264	1.19888	1.1924	9.61181	14.7967	2.74393	3.19515	2.05882	8.7073	1.02076	0	1.2047	10.3087	2.03887	7.57054
ENSSSCG00000035887	C8orf34	chromosome 4 C8orf34 homolog [Source:VGNC Symbol;Acc:VGNC:86034]	20.7356	-0.815463	0.300206	-2.71634	0.00660075	0.513634	41.3663	9.81085	15.8141	11.7499	20.9547	19.5678	18.6467	21.0865	43.7439	13.6648	19.6886	47.2115	17.9159	14.7118	36.2203	26.9216	26.5396	21.5936	10.9635	32.3512	29.5677	14.8143	3.59664	19.0784	6.65433	47.9132	9.14644	10.6505	23.6765	8.7073	18.3738	12.4424	10.8423	27.4898	20.3887	12.6176
ENSSSCG00000006284	C1orf112	chromosome 4 C1orf112 homolog [Source:VGNC Symbol;Acc:VGNC:86028]	58.883	-0.367994	0.135571	-2.7144	0.00663959	0.513634	69.5305	70.8562	46.4539	49.1361	54.715	65.5522	54.3187	47.1936	44.8375	55.7105	52.1169	49.1254	51.3589	47.8134	58.7019	68.3394	93.2906	41.0279	31.7941	75.1689	68.7448	63.4897	82.7226	67.9668	57.6709	72.5744	49.3908	64.968	60.7353	57.0812	52.059	32.8028	54.2117	67.8654	67.2826	73.1818
ENSSSCG00000000469	LEMD3	LEM domain containing 3 [Source:VGNC Symbol;Acc:VGNC:89679]	185.641	0.259508	0.0954956	2.71749	0.0065779	0.513634	172.506	197.307	165.06	161.295	142.026	190.786	196.196	177.729	132.325	191.308	120.448	160.774	167.215	263.587	176.106	171.884	202.666	221.335	197.342	162.707	181.841	179.887	164.246	175.283	184.103	173.333	197.563	228.986	171.912	203.17	190.883	274.865	181.91	207.033	180.44	217.022
ENSSSCG00000050508	Novel gene	0	2.97937	-1.61983	0.597399	-2.71146	0.00669867	0.513634	8.80133	1.09009	0	3.20453	5.82075	1.95678	3.24291	1.00412	1.0936	5.25571	6.94891	0	0	4.90394	7.49385	6.21267	0	0	1.09635	10.4666	1.47838	2.11632	5.99439	2.3848	0.73937	0.704606	0	6.39029	4.11765	0	5.10382	1.13113	1.2047	1.71811	3.0583	2.52351
ENSSSCG00000016784	ANKH	ANKH inorganic pyrophosphate transport regulator [Source:VGNC Symbol;Acc:VGNC:85315]	273.697	-0.504077	0.186306	-2.70565	0.00681712	0.520414	369.656	256.172	226.339	278.794	224.681	237.749	264.297	214.881	222	149.262	186.463	303.684	297.404	351.857	305.999	252.649	919.234	221.335	257.641	260.712	197.364	137.561	389.636	244.442	163.401	293.116	230.49	267.327	273.824	212.845	337.873	217.177	265.035	247.408	319.083	255.716
ENSSSCG00000046729	Novel gene	0	16.0639	-0.603795	0.223712	-2.69899	0.00695508	0.521751	16.7225	15.2613	15.8141	19.2272	25.6113	18.5894	13.7824	14.0577	16.404	18.9206	24.3212	10.2079	8.36076	15.9378	14.9877	25.8861	11.2592	17.2749	23.0233	16.1756	10.3487	8.46529	20.3809	28.6176	11.8299	14.7967	6.40251	10.6505	27.7941	11.6097	16.3322	7.91791	21.6847	10.3087	23.447	5.88819
ENSSSCG00000009619	SFTPC	surfactant protein C [Source:NCBI gene (formerly Entrezgene);Acc:733580]	3.71333	-1.16835	0.432425	-2.70186	0.00689535	0.521751	6.16093	2.18019	2.96514	4.27271	2.3283	0	0.810727	3.01236	3.28079	4.20457	3.47446	5.10394	2.38879	2.45197	2.49795	10.3545	4.02115	5.39841	3.28904	11.4181	9.60949	1.05816	1.19888	3.5772	3.69685	4.93224	0.914644	2.1301	7.20588	1.93496	7.14535	1.13113	2.40941	1.71811	2.03887	3.36468
ENSSSCG00000000362	RDH5	retinol dehydrogenase 5 [Source:VGNC Symbol;Acc:VGNC:92191]	6.13334	-1.60653	0.59464	-2.70169	0.00689873	0.521751	11.4417	3.27028	2.96514	3.20453	3.49245	2.93517	1.62145	2.00824	3.28079	2.10228	3.47446	22.3297	4.77757	1.22598	2.49795	4.14178	11.2592	3.23904	5.48173	28.5452	9.60949	5.2908	2.39776	1.1924	2.21811	34.5257	0	1.06505	4.11765	2.90243	4.08306	1.13113	3.61411	20.6173	3.0583	1.68234
ENSSSCG00000016432	PRKAG2	protein kinase AMP-activated non-catalytic subunit gamma 2 [Source:VGNC Symbol;Acc:VGNC:91801]	996.914	1.08855	0.403238	2.69954	0.00694363	0.521751	292.204	252.902	1158.38	1440.97	366.707	1150.59	1357.97	280.149	253.715	1236.14	733.11	445.319	1489.41	2085.4	164.865	400.717	1585.94	1613.04	1108.41	385.36	490.084	1333.28	1372.72	288.561	805.174	424.877	1402.15	4111.09	383.971	1077.77	628.791	1925.18	851.726	926.062	487.289	1578.88
ENSSSCG00000046123	Novel gene	0	2.02632	-2.04678	0.764155	-2.67849	0.00739553	0.523663	4.40067	0	0	2.13635	4.6566	0	0	0	0	5.25571	0	0	1.19439	1.22598	0	11.3899	1.60846	2.15936	0	6.66054	1.47838	1.05816	2.39776	7.1544	2.21811	0	2.74393	1.06505	7.20588	0.967478	0	0	2.40941	0.859056	1.01943	1.68234
ENSSSCG00000003478	CROCC	ciliary rootlet coiled-coil, rootletin [Source:VGNC Symbol;Acc:VGNC:97946]	120.294	-0.581818	0.216347	-2.68928	0.00716068	0.523663	173.386	164.604	59.3029	92.9314	144.355	104.688	121.609	110.453	96.2366	163.978	111.183	193.312	114.662	69.8811	188.595	170.848	111.788	55.0637	90.9968	206.477	113.835	86.7692	64.7395	170.513	109.427	220.542	63.1104	113.96	158.529	103.52	121.471	53.1631	103.605	88.4828	125.39	89.1641
ENSSSCG00000013360	TMEM86A	transmembrane protein 86A [Source:VGNC Symbol;Acc:VGNC:94210]	86.0141	0.578628	0.215093	2.69012	0.0071426	0.523663	66.01	58.8651	149.246	88.6587	68.6848	69.4657	105.394	70.2883	56.8671	75.6822	106.55	79.1111	99.1347	115.243	57.4529	53.8431	55.4918	111.207	49.3356	67.5569	103.487	112.165	100.706	44.1188	179.667	90.1896	150.916	116.09	61.7647	62.8861	68.3912	117.638	83.1246	47.2481	43.8357	110.193
ENSSSCG00000036095	ACOT12	acyl-CoA thioesterase 12 [Source:VGNC Symbol;Acc:VGNC:85017]	2.93213	-1.17014	0.434918	-2.69049	0.00713466	0.523663	10.5616	2.18019	0.988381	4.27271	4.6566	4.89195	3.24291	0	2.18719	2.10228	4.63261	1.27599	3.58318	1.22598	0	4.14178	5.62961	1.07968	3.28904	5.70903	3.69596	2.11632	4.79552	3.5772	1.47874	1.40921	3.65858	1.06505	1.02941	2.90243	5.10382	2.26226	2.40941	0.859056	1.01943	2.52351
ENSSSCG00000040740	Novel gene	chromosome 14 C22orf39 homolog [Source:NCBI gene (formerly Entrezgene);Acc:100154344]	155.717	0.351279	0.131034	2.68082	0.00734428	0.523663	140.821	114.46	226.339	154.886	189.756	145.78	145.931	238.98	109.36	125.086	128.555	190.76	100.329	169.186	149.877	134.608	114.201	153.315	228.04	168.416	146.36	136.503	135.473	129.972	136.044	190.948	207.624	129.936	134.853	167.374	150.052	132.342	128.903	161.503	167.187	222.069
ENSSSCG00000050958	Novel gene	0	26.0588	-0.713381	0.266547	-2.67638	0.00744224	0.523663	36.9656	31.6127	14.8257	27.7726	25.6113	19.5678	24.3218	12.0494	34.9951	26.2786	17.3723	42.1075	19.1103	22.0677	18.7346	39.3469	16.0846	20.5139	10.9635	54.2358	46.5691	24.3377	23.9776	39.3492	25.878	57.7777	12.805	22.366	43.2353	17.4146	19.3945	9.04904	21.6847	12.0268	27.5247	20.1881
ENSSSCG00000008681	NELFA	negative elongation factor complex member A [Source:VGNC Symbol;Acc:VGNC:90680]	299.469	0.200478	0.0748848	2.67715	0.00742503	0.523663	288.684	269.253	343.957	286.271	315.485	299.387	292.672	272.116	276.68	332.161	254.794	259.025	269.933	364.117	340.97	276.464	270.221	268.841	326.711	297.821	309.721	265.598	284.134	306.447	356.376	264.227	395.126	357.856	309.853	322.17	285.814	289.569	307.2	258.576	230.392	332.262
ENSSSCG00000008449	SLC3A1	solute carrier family 3 member 1 [Source:VGNC Symbol;Acc:VGNC:93111]	4.06152	1.08923	0.406752	2.67787	0.00740925	0.523663	3.52053	9.81085	3.95353	2.13635	1.16415	4.89195	8.91799	7.02883	7.65518	5.25571	5.79076	0.637993	2.38879	3.67795	4.9959	0	4.02115	9.71713	3.28904	0.951505	4.43515	1.05816	2.39776	2.3848	1.47874	1.40921	5.48787	5.32525	4.11765	3.86991	3.06229	3.39339	8.43293	6.01339	1.01943	2.52351
ENSSSCG00000033112	TSPYL5	TSPY like 5 [Source:VGNC Symbol;Acc:VGNC:94520]	21.0386	-0.585739	0.218168	-2.68481	0.00725717	0.523663	20.2431	18.5316	15.8141	23.4999	13.9698	17.611	22.7003	21.0865	27.3399	14.716	23.163	13.3978	15.5271	9.80787	37.4693	24.8507	32.9734	25.9123	14.2525	19.0301	28.8285	14.8143	20.3809	19.0784	18.4843	15.5013	19.2075	7.45534	26.7647	24.187	37.7683	10.1802	19.2753	26.6307	41.7968	15.1411
ENSSSCG00000030291	RPRD2	regulation of nuclear pre-mRNA domain containing 2 [Source:VGNC Symbol;Acc:VGNC:92436]	557.158	-0.215884	0.0806729	-2.67604	0.00744973	0.523663	598.491	682.399	493.202	651.588	520.375	469.627	514.001	571.344	578.513	570.77	633.509	582.487	537.477	431.546	635.729	686.5	484.146	483.697	535.017	584.224	457.56	605.268	622.218	714.248	522.735	509.43	450.005	606.013	692.794	496.316	526.714	502.222	527.661	464.749	570.883	544.237
ENSSSCG00000049494	Novel gene	0	23.9042	-0.479415	0.179194	-2.6754	0.00746407	0.523663	28.1643	26.1623	16.8025	19.2272	24.4471	25.4381	27.5647	19.0783	19.6848	30.4831	20.8467	22.3297	16.7215	20.8417	29.9754	28.9925	21.7142	12.9562	25.216	15.2241	17.0014	28.5703	33.5686	39.3492	22.9205	21.8428	18.2929	13.8456	47.3529	29.0243	28.5814	19.2292	21.6847	25.7717	26.5053	15.1411
ENSSSCG00000045171	Novel gene	0	11.102	1.71512	0.638562	2.68591	0.00723315	0.523663	7.9212	2.18019	5.93029	8.54541	1.16415	19.5678	39.7256	3.01236	2.18719	10.5114	8.10707	7.01792	11.9439	78.463	2.49795	2.07089	0.804229	25.9123	5.48173	5.70903	1.47838	5.2908	4.79552	4.7696	5.91496	4.22764	4.57322	35.1466	5.14706	0.967478	7.14535	54.2943	1.2047	5.15434	4.07774	6.72937
ENSSSCG00000002009	PCK2	phosphoenolpyruvate carboxykinase 2, mitochondrial [Source:VGNC Symbol;Acc:VGNC:91223]	25.1979	-1.32305	0.494198	-2.67716	0.00742502	0.523663	135.541	10.9009	21.7444	10.6818	9.3132	7.82712	34.8612	4.01648	30.6207	6.30685	8.10707	92.5089	10.7495	7.35591	18.7346	27.957	72.3806	10.7968	5.48173	39.0117	53.2218	6.34897	10.7899	16.6936	14.7874	59.1869	11.8904	14.9107	12.3529	26.1219	18.3738	16.967	4.81882	42.0937	19.3692	14.2999
ENSSSCG00000041588	Novel gene	0	1.29235	-2.94217	1.09136	-2.69587	0.00702051	0.523663	0	0	0	0	0	0	0	0	3.28079	5.25571	0	0	0	1.22598	0	5.17723	4.82538	0	0	0	2.95677	2.11632	4.79552	0	0	4.93224	0.914644	0	4.11765	0.967478	2.04153	0	0	0.859056	3.0583	0
ENSSSCG00000033707	Novel gene	0	25.9585	0.807093	0.300859	2.68263	0.0073046	0.523663	18.4828	28.3425	28.6631	21.3635	17.4622	11.7407	39.7256	19.0783	14.2168	21.0228	15.056	21.6917	15.5271	30.6496	12.4898	22.7798	16.8888	46.4263	19.7342	25.6906	12.5663	32.803	35.9664	27.4252	14.048	25.3658	22.8661	126.741	26.7647	15.4797	14.2907	40.7207	28.9129	5.15434	16.3109	42.0585
ENSSSCG00000005852	ENTPD8	ectonucleoside triphosphate diphosphohydrolase 8 [Source:VGNC Symbol;Acc:VGNC:87717]	4.88996	-2.0893	0.779966	-2.67871	0.00739066	0.523663	21.1232	2.18019	1.97676	2.13635	2.3283	0	2.43218	2.00824	1.0936	2.10228	0	27.4337	1.19439	1.22598	2.49795	1.03545	4.02115	1.07968	2.19269	41.8662	0.739191	0	2.39776	1.1924	2.95748	16.2059	0.914644	1.06505	2.05882	2.90243	4.08306	0	2.40941	15.463	2.03887	1.68234
ENSSSCG00000004349	FAXC	coenzyme Q3, methyltransferase [Source:NCBI gene (formerly Entrezgene);Acc:100152047]	83.7285	-0.354151	0.132772	-2.66735	0.00764509	0.527816	94.1743	87.2076	67.2099	59.8179	105.938	71.4225	83.5048	62.2554	68.8966	107.216	79.9125	65.0752	69.2748	72.3331	104.914	90.0837	86.8568	93.9323	89.9004	101.811	65.0488	115.34	123.485	93.0072	87.2457	54.9593	77.7448	77.7486	125.588	55.1463	94.9311	74.6546	81.9199	54.9796	95.8268	74.8642
ENSSSCG00000029129	RWDD2A	RWD domain containing 2A [Source:VGNC Symbol;Acc:VGNC:92523]	41.4694	-0.549185	0.205789	-2.66868	0.00761506	0.527816	55.4484	52.3246	41.512	20.2954	46.566	19.5678	22.7003	29.1195	30.6207	26.2786	22.0049	47.2115	52.5533	35.5535	33.7223	69.3748	47.4495	33.4701	52.6246	68.5084	32.5244	61.3733	45.5574	58.4276	48.0591	46.504	21.9515	23.4311	50.4412	29.0243	63.2874	21.4915	44.5741	31.7851	57.0883	50.4702
ENSSSCG00000038579	DKKL1	dickkopf like acrosomal protein 1 [Source:VGNC Symbol;Acc:VGNC:87324]	15.0913	0.902253	0.337977	2.66957	0.00759482	0.527816	7.04107	10.9009	15.8141	10.6818	4.6566	2.93517	8.91799	9.03707	18.5912	18.9206	6.94891	6.37993	16.7215	34.3276	16.2367	7.24812	18.4973	9.71713	15.3489	9.51505	9.60949	41.2683	9.59103	8.3468	16.2661	9.86448	25.61	23.4311	4.11765	11.6097	16.3322	19.2292	24.0941	13.7449	16.3109	45.4232
ENSSSCG00000043307	Novel gene	0	11.458	-1.24159	0.465303	-2.66834	0.00762278	0.527816	31.6848	8.72076	7.90705	16.0227	3.49245	4.89195	30.8076	9.03707	6.56158	17.8694	16.2141	0.637993	4.77757	0	4.9959	23.8152	30.5607	7.55777	20.8306	35.2057	0.739191	6.34897	11.9888	29.81	9.61181	2.11382	10.9757	3.19515	24.7059	1.93496	9.18688	2.26226	4.81882	2.57717	3.0583	7.57054
ENSSSCG00000004415	Novel gene	coiled-coil domain containing 162, pseudogene [Source:NCBI gene (formerly Entrezgene);Acc:100514885]	96.0006	-1.11128	0.418136	-2.6577	0.00786763	0.528442	146.982	142.802	48.4307	61.9543	61.6999	91.9687	128.095	58.2389	136.7	298.524	94.9685	66.3512	45.387	24.5197	154.873	301.315	14.4761	53.9841	132.658	198.865	70.2232	21.1632	51.5518	238.48	26.6173	74.6882	58.5372	31.9515	221.324	26.1219	60.2251	23.7537	112.038	42.9528	105.002	28.5998
ENSSSCG00000028572	Novel gene	period circadian regulator 3 [Source:NCBI gene (formerly Entrezgene);Acc:100627898]	112.417	-0.704583	0.264847	-2.66034	0.0078062	0.528442	195.39	143.893	68.1983	87.5905	122.236	79.2496	84.3156	58.2389	80.9262	107.216	53.275	190.122	84.802	98.0787	102.416	216.408	69.968	56.1434	114.02	216.943	218.801	51.8499	99.507	170.513	77.6339	207.154	83.2326	50.0573	203.824	89.008	113.305	64.4744	138.541	93.6371	93.7879	62.2466
ENSSSCG00000033546	UBXN11	UBX domain protein 11 [Source:VGNC Symbol;Acc:VGNC:94676]	36.1646	-0.652684	0.245534	-2.65822	0.00785553	0.528442	67.7703	62.1354	31.6282	28.8408	31.432	35.2221	26.754	30.1236	30.6207	75.6822	50.9587	26.7957	25.0823	15.9378	82.4324	46.595	32.9734	25.9123	25.216	51.3813	31.7852	25.3959	22.7787	57.2352	22.9205	23.252	25.61	44.7321	57.6471	23.2195	32.6644	9.04904	24.0941	26.6307	42.8162	28.5998
ENSSSCG00000027169	ENOSF1	enolase superfamily member 1 [Source:VGNC Symbol;Acc:VGNC:87705]	81.3131	-0.591615	0.222572	-2.65808	0.00785875	0.528442	119.698	89.3878	56.3377	79.0451	86.1471	58.7034	85.1263	74.3048	89.675	55.7105	64.8565	137.806	45.387	44.1354	119.902	105.615	113.396	56.1434	80.0333	122.744	117.531	65.606	53.9496	88.2376	68.7614	179.675	63.1104	33.0165	109.118	49.3414	75.5365	37.3273	78.3058	87.6237	89.7102	46.2644
ENSSSCG00000036261	CROCC2	ciliary rootlet coiled-coil, rootletin family member 2 [Source:VGNC Symbol;Acc:VGNC:96358]	21.2894	-1.73491	0.652513	-2.65881	0.00784172	0.528442	44.8868	7.63066	0.988381	10.6818	6.9849	13.6975	16.2145	5.0206	7.65518	4.20457	8.10707	148.014	11.9439	6.12992	3.74693	6.21267	15.2804	7.55777	5.48173	121.793	39.9163	3.17448	5.99439	7.1544	16.2661	104.986	4.57322	5.32525	16.4706	18.3821	10.2076	4.52452	1.2047	69.5835	3.0583	3.36468
ENSSSCG00000037701	GPR182	G protein-coupled receptor 182 [Source:VGNC Symbol;Acc:VGNC:88622]	100.888	0.31391	0.117909	2.6623	0.00776084	0.528442	88.8935	70.8562	107.734	128.181	93.132	100.774	101.341	83.3419	68.8966	94.6028	85.7033	100.165	95.5515	110.339	74.9385	109.757	84.4441	124.163	96.4785	83.7324	85.007	100.525	99.507	79.8908	110.166	98.6448	107.928	129.936	93.6765	130.61	72.4742	126.687	108.423	104.805	109.079	171.599
ENSSSCG00000016792	RETREG1	reticulophagy regulator 1 [Source:VGNC Symbol;Acc:VGNC:92223]	7713.07	1.42002	0.533856	2.65994	0.00781543	0.528442	2266.34	1906.58	12653.3	9359.37	5067.54	7934.75	6605.8	2673.97	727.242	12668.4	5973.75	589.505	10012.6	14413.9	1049.14	1909.36	5006.33	11962.9	6385.12	804.973	427.253	12686.3	9821.22	2257.21	15757.5	395.989	13279.7	18056.8	1908.53	7696.29	6268.51	29110.8	8163.08	6006.52	3350.88	22513.1
ENSSSCG00000017109	ADAMTS16	ADAM metallopeptidase with thrombospondin type 1 motif 16 [Source:VGNC Symbol;Acc:VGNC:85078]	60.7164	-0.92986	0.350081	-2.65613	0.00790441	0.528446	53.6881	41.4236	23.7212	23.4999	46.566	26.4165	80.2619	11.0453	69.9902	25.2274	30.112	86.129	57.3309	49.0394	72.4406	77.6584	110.984	18.3546	38.3721	90.393	251.325	49.7336	43.1596	75.1212	40.6654	148.672	37.5004	18.1058	61.7647	68.6909	78.5988	75.7857	19.2753	95.3552	73.3993	15.9822
ENSSSCG00000007425	SNX21	sorting nexin family member 21 [Source:VGNC Symbol;Acc:VGNC:95758]	530.34	0.443514	0.167043	2.65509	0.00792868	0.528446	337.091	410.966	750.182	547.975	490.107	503.871	358.341	517.121	390.414	618.072	552.439	444.681	549.421	653.45	434.644	314.775	428.654	715.829	458.273	329.221	395.467	939.647	721.725	412.57	513.862	400.921	632.934	726.363	382.941	541.788	508.34	910.56	574.644	423.515	434.279	767.148
ENSSSCG00000046574	Novel gene	0	4.52005	-1.40195	0.528693	-2.65172	0.00800834	0.531711	2.6404	4.36038	1.97676	4.27271	2.3283	9.7839	2.43218	0	2.18719	15.7671	13.8978	1.91398	2.38879	6.12992	3.74693	7.24812	6.43383	7.55777	1.09635	1.90301	0.739191	1.05816	4.79552	20.2708	1.47874	1.40921	2.74393	5.32525	11.3235	0.967478	2.04153	5.65565	2.40941	2.57717	1.01943	0.841171
ENSSSCG00000005291	TLE1	transducin-like enhancer protein 1 [Source:NCBI gene (formerly Entrezgene);Acc:100524475]	260.538	-0.664639	0.250816	-2.64991	0.00805141	0.53253	447.108	412.056	153.199	196.545	273.575	228.943	247.272	292.199	457.124	153.467	288.38	221.383	260.378	132.406	560.79	370.689	190.602	154.394	181.994	428.177	398.424	122.747	163.048	515.117	156.007	246.612	180.185	155.497	356.176	200.268	235.796	113.113	292.743	218.2	247.722	127.017
ENSSSCG00000045752	Novel gene	0	6.22566	-1.58948	0.600225	-2.64814	0.00809354	0.533282	4.40067	3.27028	0.988381	2.13635	3.49245	4.89195	0	3.01236	2.18719	10.5114	1.15815	1.27599	1.19439	1.22598	1.24898	85.9419	15.2804	10.7968	2.19269	5.70903	0	0	5.99439	8.3468	0.73937	1.40921	4.57322	2.1301	8.23529	5.80487	3.06229	4.52452	6.02352	2.57717	3.0583	6.72937
ENSSSCG00000048408	Novel gene	0	153.405	-0.444407	0.168329	-2.64011	0.00828788	0.539854	183.948	168.965	152.211	201.885	183.936	146.759	157.281	202.832	156.384	187.103	260.584	133.978	121.828	107.887	209.828	141.856	163.259	117.685	164.452	161.756	123.445	158.724	163.048	176.475	88.7244	193.767	127.136	116.09	265.588	96.7478	97.9933	66.7367	87.9434	113.395	188.595	133.746
ENSSSCG00000029296	FOXC2	forkhead box C2 [Source:VGNC Symbol;Acc:VGNC:88198]	9.57152	-0.808062	0.305953	-2.64113	0.00826293	0.539854	8.80133	3.27028	4.94191	16.0227	8.14905	8.80551	10.5394	5.0206	3.28079	8.40914	6.94891	11.4839	9.55515	6.12992	2.49795	5.17723	7.23806	5.39841	6.57808	16.1756	18.4798	6.34897	9.59103	19.0784	5.91496	11.9783	8.2318	2.1301	11.3235	11.6097	26.5399	18.0981	7.22823	5.15434	18.3498	10.094
ENSSSCG00000032826	KCTD16	potassium channel tetramerization domain containing 16 [Source:VGNC Symbol;Acc:VGNC:89395]	7.7953	-1.19889	0.454315	-2.63889	0.00831791	0.539854	16.7225	1.09009	6.91867	3.20453	3.49245	10.7623	10.5394	9.03707	34.9951	7.35799	20.8467	10.8459	4.77757	8.58189	21.2326	6.21267	1.60846	2.15936	3.28904	13.3211	5.17434	9.52345	2.39776	4.7696	2.95748	10.5691	2.74393	2.1301	9.26471	4.83739	7.14535	4.52452	2.40941	6.01339	9.17491	0
ENSSSCG00000049463	Novel gene	0	1.24555	-1.9838	0.751033	-2.64142	0.00825591	0.539854	1.76027	1.09009	0.988381	0	1.16415	2.93517	1.62145	0	2.18719	0	1.15815	0.637993	1.19439	0	1.24898	2.07089	0	0	1.09635	0	0.739191	1.05816	2.39776	1.1924	0.73937	1.40921	0	0	4.11765	0	4.08306	1.13113	0	0	7.13604	1.68234
ENSSSCG00000038521	CHAC1	ChaC glutathione specific gamma-glutamylcyclotransferase 1 [Source:VGNC Symbol;Acc:VGNC:86619]	13.1476	1.52371	0.581981	2.61814	0.00884096	0.540143	4.40067	1.09009	10.8722	0	8.14905	35.2221	34.0505	12.0494	4.37439	4.20457	26.6375	6.37993	22.6935	23.2937	21.2326	4.14178	6.43383	16.1952	3.28904	0	11.0879	8.46529	5.99439	2.3848	4.43622	3.52303	37.5004	26.6262	1.02941	25.1544	8.16611	52.032	8.43293	20.6173	3.0583	10.094
ENSSSCG00000028623	RARRES1	retinoic acid receptor responder 1 [Source:VGNC Symbol;Acc:VGNC:92097]	52.3223	-1.10844	0.423772	-2.61566	0.00890544	0.540143	43.1265	33.7929	51.3958	27.7726	25.6113	24.4598	28.3754	30.1236	112.641	31.5343	46.3261	144.824	34.6374	25.7457	28.7264	95.2609	294.348	18.3546	27.4087	45.6722	111.618	19.0469	21.5798	13.1164	36.2291	104.282	18.2929	28.7563	88.5294	46.439	15.3115	21.4915	16.8659	73.8788	45.8745	52.1526
ENSSSCG00000011980	CLDND1	claudin domain containing 1 [Source:VGNC Symbol;Acc:VGNC:86742]	959.601	0.364368	0.138448	2.63181	0.00849316	0.540143	704.107	690.03	1253.27	1000.88	779.98	916.752	759.651	822.374	682.405	934.465	888.303	659.046	1022.4	1067.83	650.716	717.563	977.943	1541.78	827.742	742.174	959.471	1283.55	1064.6	717.825	1431.42	863.847	1049.1	1062.92	737.059	1160.01	871.732	1320.03	975.811	1011.97	911.374	1485.51
ENSSSCG00000038816	Novel gene	crystallin alpha A [Source:NCBI gene (formerly Entrezgene);Acc:110256286]	2.03733	2.46011	0.941087	2.61412	0.00894576	0.540143	1.76027	0	4.94191	0	0	0.97839	0	0	0	6.30685	2.3163	0	3.58318	11.0339	0	0	0	7.55777	2.19269	0	0	3.17448	0	1.1924	0.73937	0	8.2318	4.2602	0	1.93496	1.02076	3.39339	6.02352	0	1.01943	1.68234
ENSSSCG00000035570	Novel gene	heterogeneous nuclear ribonucleoprotein L [Source:NCBI gene (formerly Entrezgene);Acc:102163392]	1910.51	-0.232858	0.0887593	-2.62347	0.00870379	0.540143	2135.2	2244.51	1569.55	1822.31	1970.91	1823.72	1516.06	2131.74	1816.47	2099.13	2133.32	1404.86	2106.91	1884.34	1899.69	2451.93	2002.53	2023.32	2179.54	1933.46	1421.47	1418.99	1884.64	2549.35	1525.32	1398.64	1658.25	1790.35	2188.53	2013.32	2131.36	1912.74	1904.64	1986.14	2362.03	1482.98
ENSSSCG00000003669	MFSD2A	major facilitator superfamily domain containing 2A [Source:VGNC Symbol;Acc:VGNC:90188]	2.24435	-2.68543	1.02597	-2.61744	0.00885926	0.540143	35.2053	1.09009	0.988381	0	0	0	0	2.00824	0	0	2.3163	0	0	0	1.24898	3.10634	9.65075	0	1.09635	0	5.17434	0	0	1.1924	4.43622	1.40921	0	1.06505	0	2.90243	1.02076	2.26226	1.2047	2.57717	0	0.841171
ENSSSCG00000003744	MOCOS	molybdenum cofactor sulfurase [Source:VGNC Symbol;Acc:VGNC:90294]	28.806	-0.789792	0.301999	-2.61521	0.00891717	0.540143	80.9723	18.5316	10.8722	26.7044	18.6264	23.4814	28.3754	22.0906	20.7784	18.9206	30.112	69.5412	25.0823	23.2937	16.2367	34.1697	19.3015	34.5498	16.4452	71.3629	53.961	21.1632	16.7843	36.9644	14.048	50.7316	25.61	29.8214	38.0882	18.3821	28.5814	11.3113	16.8659	19.7583	24.4664	21.0293
ENSSSCG00000013278	TSPAN18	tetraspanin 18 [Source:VGNC Symbol;Acc:VGNC:94507]	181.981	-0.466549	0.17704	-2.63527	0.0084071	0.540143	203.311	161.334	175.932	173.045	203.726	93.9255	174.306	78.3213	179.35	147.16	119.29	212.452	237.684	220.677	158.62	255.755	274.242	107.968	161.163	157.95	267.587	155.55	119.888	233.71	195.933	258.59	162.807	155.497	282.059	187.691	237.838	144.785	118.061	191.57	223.256	120.287
ENSSSCG00000028317	ARHGEF28	Rho guanine nucleotide exchange factor 28 [Source:VGNC Symbol;Acc:VGNC:85495]	124.863	0.260183	0.0995185	2.61442	0.00893795	0.540143	112.657	140.622	134.42	138.863	116.415	109.58	126.473	164.676	103.892	110.37	121.606	95.0609	127.8	169.186	137.387	117.005	120.634	110.127	118.405	120.841	93.1381	117.456	130.678	110.893	126.432	106.396	162.807	187.449	114.265	94.8129	110.243	137.998	128.903	109.1	116.215	152.252
ENSSSCG00000051205	P2RX4	purinergic receptor P2X 4 [Source:NCBI gene (formerly Entrezgene);Acc:100157723]	40.7742	-1.03631	0.395954	-2.61726	0.00886397	0.540143	48.4073	16.3514	31.6282	29.909	16.2981	19.5678	49.4543	6.02471	33.9015	30.4831	23.163	98.2509	34.6374	12.2598	22.4816	33.1342	140.74	22.6733	29.6014	69.4599	109.4	22.2214	17.9832	17.886	54.7134	122.601	16.4636	7.45534	39.1176	47.4064	44.9136	29.4094	16.8659	78.1741	47.9134	26.9175
ENSSSCG00000010528	ZFYVE27	zinc finger FYVE-type containing 27 [Source:VGNC Symbol;Acc:VGNC:95161]	226.812	0.379323	0.145075	2.61466	0.00893159	0.540143	172.506	206.028	253.026	256.362	203.726	211.332	170.253	262.075	142.168	242.814	209.626	186.932	260.378	257.457	186.097	190.522	231.618	309.868	231.329	183.64	151.534	335.437	285.333	160.974	290.573	159.946	275.308	328.035	159.559	238.967	215.381	312.192	221.666	172.67	170.245	319.645
ENSSSCG00000043795	Novel gene	0	1.6083	2.26784	0.863402	2.62664	0.0086233	0.540143	0.880133	0	0.988381	1.06818	3.49245	2.93517	2.43218	2.00824	0	0	0	0.637993	0	0	1.24898	0	0	0	2.19269	0	0.739191	0	1.19888	0	0.73937	1.40921	8.2318	2.1301	0	15.4797	0	2.26226	1.2047	0.859056	4.07774	1.68234
ENSSSCG00000022635	BEX4	brain expressed X-linked 4 [Source:NCBI gene (formerly Entrezgene);Acc:100627578]	11.3883	0.807759	0.308432	2.61892	0.0088209	0.540143	9.68147	15.2613	7.90705	3.20453	9.3132	9.7839	16.2145	34.1401	13.1232	15.7671	16.2141	6.37993	7.16636	12.2598	24.9795	8.28356	2.41269	14.0359	14.2525	8.56355	3.69596	6.34897	7.19327	5.962	7.3937	4.22764	14.6343	18.1058	6.17647	8.7073	12.2492	7.91791	26.5035	7.7315	13.2526	10.9352
ENSSSCG00000000264	MFSD5	major facilitator superfamily domain containing 5 [Source:VGNC Symbol;Acc:VGNC:90192]	222.448	0.564259	0.214832	2.62652	0.00862632	0.540143	139.061	180.956	271.805	168.772	171.13	168.283	182.413	195.803	173.882	187.103	188.779	169.706	171.993	326.112	177.355	119.076	271.025	215.936	200.631	140.823	167.796	395.752	256.56	172.898	217.375	161.355	283.54	372.767	148.235	157.699	204.153	519.189	192.753	189.851	162.09	585.455
ENSSSCG00000045507	Novel gene	0	40.5431	-0.707581	0.268745	-2.6329	0.00846582	0.540143	65.1299	52.3246	28.6631	32.0453	55.8792	41.0924	34.0505	32.1318	54.6799	70.4265	40.5353	38.2796	25.0823	20.8417	48.7101	86.9774	14.4761	24.8327	47.1429	74.2174	27.3501	26.454	37.1652	69.1592	25.1386	23.9566	12.805	56.4476	67.9412	33.8617	40.8306	10.1802	38.5505	18.8992	53.0106	30.2821
ENSSSCG00000009532	POGLUT2	protein O-glucosyltransferase 2 [Source:VGNC Symbol;Acc:VGNC:91624]	164.859	-0.352941	0.134206	-2.62984	0.0085425	0.540143	161.945	130.811	139.362	143.136	183.936	152.629	156.47	148.61	114.828	145.058	143.611	180.552	170.798	156.926	102.416	147.033	260.57	150.076	174.319	182.689	213.626	167.189	224.19	213.44	110.166	195.176	142.684	93.7243	185.294	174.146	183.738	227.357	113.242	225.073	166.168	153.934
ENSSSCG00000033297	AP5S1	adaptor related protein complex 5 subunit sigma 1 [Source:VGNC Symbol;Acc:VGNC:95686]	97.043	-0.487425	0.186271	-2.61675	0.00887713	0.540143	134.66	86.1175	119.594	72.636	96.6244	69.4657	70.5332	41.1689	114.828	115.626	136.662	145.462	65.6917	57.6213	79.9344	120.112	117.417	99.3307	129.369	98.005	124.923	143.91	159.451	81.0832	76.1551	117.669	64.9397	69.2282	115.294	65.7885	58.1836	82.5725	67.4634	79.8922	115.196	100.94
ENSSSCG00000050870	Novel gene	0	1.34839	-1.83126	0.695199	-2.63415	0.00843486	0.540143	1.76027	1.09009	0.988381	4.27271	0	0.97839	0.810727	0	0	1.05114	1.15815	0	1.19439	1.22598	0	5.17723	1.60846	2.15936	1.09635	0	0.739191	0	1.19888	2.3848	0.73937	0	0.914644	0	6.17647	0.967478	4.08306	1.13113	0	2.57717	3.0583	0
ENSSSCG00000017798	TMIGD1	transmembrane and immunoglobulin domain containing 1 [Source:VGNC Symbol;Acc:VGNC:94224]	3.92783	1.88644	0.715846	2.63525	0.00840747	0.540143	0	0	4.94191	13.8863	3.49245	0.97839	17.0253	3.01236	1.0936	2.10228	8.10707	1.27599	9.55515	6.12992	2.49795	2.07089	0.804229	14.0359	3.28904	0	0	1.05816	0	1.1924	3.69685	3.52303	9.14644	12.7806	2.05882	0	0	5.65565	2.40941	0	3.0583	2.52351
ENSSSCG00000005837	DIPK1B	divergent protein kinase domain 1B [Source:VGNC Symbol;Acc:VGNC:87308]	400.823	0.462324	0.175846	2.62914	0.00856018	0.540143	350.293	439.308	522.854	436.884	440.049	408.967	377.799	407.672	401.35	445.684	315.017	255.197	420.427	454.84	515.827	316.846	151.195	300.151	458.273	236.925	356.29	364.007	450.778	411.378	511.644	267.75	612.812	581.517	327.353	317.333	458.323	559.91	578.258	171.811	350.685	454.232
ENSSSCG00000015276	ETNK2	ethanolamine kinase 2 [Source:VGNC Symbol;Acc:VGNC:87807]	8.22079	-1.26759	0.485279	-2.61208	0.00899932	0.54149	82.7325	8.72076	6.91867	7.47724	8.14905	3.91356	2.43218	4.01648	2.18719	6.30685	3.47446	3.18996	2.38879	9.80787	3.74693	3.10634	4.82538	3.23904	6.57808	8.56355	11.8271	5.2908	7.19327	14.3088	11.8299	4.22764	8.2318	3.19515	13.3824	6.77235	6.12458	1.13113	9.63764	1.71811	5.09717	4.20585
ENSSSCG00000028699	NEIL2	nei like DNA glycosylase 2 [Source:VGNC Symbol;Acc:VGNC:90673]	51.0954	-0.510963	0.196037	-2.60646	0.00914846	0.544789	61.6093	68.676	39.5353	46.9998	64.0282	37.1788	36.4827	51.2101	64.5223	26.2786	89.1777	59.3333	48.9701	47.8134	93.6732	50.7368	40.2115	42.1076	36.1794	58.9933	21.4366	48.6754	46.7563	59.62	39.926	62.7099	51.2201	36.2117	67.9412	34.8292	79.6196	21.4915	49.3929	34.3622	74.4187	47.1056
ENSSSCG00000047240	Novel gene	0	8.89929	-0.895731	0.343393	-2.60847	0.00909468	0.544789	16.7225	14.1712	3.95353	9.61359	16.2981	5.87034	4.86436	5.0206	6.56158	13.6648	4.63261	17.8638	3.58318	3.67795	3.74693	12.4253	10.455	2.15936	6.57808	16.1756	11.0879	6.34897	7.19327	9.5392	5.91496	16.2059	3.65858	8.52039	21.6176	1.93496	11.2284	5.65565	12.047	6.01339	6.1166	9.25288
ENSSSCG00000044842	Novel gene	0	3.46196	-1.38261	0.530233	-2.60755	0.0091194	0.544789	5.2808	4.36038	0	3.20453	0	1.95678	2.43218	1.00412	1.0936	4.20457	4.63261	5.74193	0	4.90394	1.24898	9.31901	7.23806	2.15936	1.09635	6.66054	9.60949	1.05816	2.39776	5.962	1.47874	7.04606	3.65858	1.06505	0	2.90243	5.10382	2.26226	0	8.59056	6.1166	0.841171
ENSSSCG00000004695	WDR76	WD repeat domain 76 [Source:VGNC Symbol;Acc:VGNC:94941]	67.5308	-0.40138	0.15469	-2.59474	0.00946638	0.544993	79.212	77.3967	41.512	74.7724	66.3565	55.7682	59.9938	62.2554	80.9262	84.0914	64.8565	81.0251	52.5533	51.4913	82.4324	80.7647	117.417	52.9044	64.6845	81.8294	78.3543	44.4428	57.5462	85.8528	51.7559	94.4172	64.0251	35.1466	75.1471	57.0812	60.2251	41.8518	61.4399	92.7781	54.03	64.7701
ENSSSCG00000011432	GLYCTK	glycerate kinase [Source:VGNC Symbol;Acc:VGNC:88504]	42.5552	-0.373694	0.143852	-2.59777	0.00938316	0.544993	56.3285	35.9731	36.5701	39.5225	53.5509	38.1572	30.8076	51.2101	25.1527	34.6877	44.0098	43.3835	42.9982	36.7795	47.4611	43.4887	42.6242	38.8685	51.5283	59.9448	23.6541	47.6172	65.9383	47.696	41.4047	26.775	42.0736	30.8864	61.7647	34.8292	57.1628	29.4094	38.5505	44.6709	37.7191	48.7879
ENSSSCG00000025293	HLTF	helicase like transcription factor [Source:VGNC Symbol;Acc:VGNC:88897]	261.527	-0.373036	0.143602	-2.59771	0.0093849	0.544993	332.69	263.803	208.548	245.681	275.903	144.802	224.571	151.622	207.784	318.496	136.662	320.272	249.628	277.072	211.077	300.279	350.644	236.45	206.113	336.833	319.331	259.249	257.759	279.022	277.264	395.989	233.234	179.993	325.294	272.829	347.06	201.341	267.444	279.193	309.908	211.134
ENSSSCG00000038329	PIGK	phosphatidylinositol glycan anchor biosynthesis class K [Source:VGNC Symbol;Acc:VGNC:98194]	292.991	-0.222851	0.0858181	-2.59679	0.00940998	0.544993	321.249	334.659	232.27	210.431	316.649	242.641	288.619	322.322	318.237	254.376	301.12	267.957	332.041	302.818	324.734	274.393	297.565	259.123	252.16	322.56	336.332	332.263	280.538	339.834	242.513	288.184	226.832	257.742	342.794	266.056	347.06	271.471	274.673	333.314	368.016	264.128
ENSSSCG00000035393	SAAL1	tryptophan hydroxylase 1 [Source:NCBI gene (formerly Entrezgene);Acc:100511002]	116.286	-0.301749	0.115853	-2.60459	0.0091984	0.544993	130.26	128.631	91.9195	103.613	125.728	98.8174	108.637	130.535	126.857	80.9379	122.764	152.48	112.273	101.757	128.644	99.4027	139.936	97.1713	127.176	146.532	117.531	128.037	104.302	125.202	108.687	152.899	65.8544	97.9845	120.441	95.7803	142.907	97.2772	81.9199	127.14	146.799	119.446
ENSSSCG00000010329	ZMIZ1	zinc finger MIZ-type containing 1 [Source:VGNC Symbol;Acc:VGNC:95178]	1059.1	0.421825	0.162169	2.60114	0.00929144	0.544993	827.325	845.914	1315.54	1415.33	785.801	949.039	993.14	793.254	609.134	1080.57	770.171	1217.29	795.466	1234.57	656.961	828.356	1127.53	1332.33	1054.69	835.421	1432.55	1385.13	901.557	734.518	1213.31	1154.14	1000.62	1622.07	901.765	995.535	947.269	2100.51	840.884	917.472	778.848	1733.65
ENSSSCG00000021576	Novel gene	CD83 molecule [Source:VGNC Symbol;Acc:VGNC:86433]	194.799	-0.803837	0.309709	-2.59546	0.00944648	0.544993	146.102	104.649	82.0357	136.727	132.713	524.417	309.698	324.33	545.705	95.6539	477.159	158.86	150.494	182.672	517.076	108.722	354.665	93.9323	80.0333	131.308	164.101	125.921	231.384	155.012	85.0276	128.943	131.709	51.1224	157.5	98.6828	230.693	182.112	89.1481	227.65	191.654	105.146
ENSSSCG00000001771	RASGRF1	Ras protein specific guanine nucleotide releasing factor 1 [Source:VGNC Symbol;Acc:VGNC:92111]	7.92474	0.824342	0.317501	2.59635	0.0094221	0.544993	5.2808	7.63066	19.7676	4.27271	3.49245	7.82712	5.67509	10.0412	5.46799	8.40914	2.3163	5.10394	4.77757	7.35591	2.49795	6.21267	1.60846	7.55777	12.0598	9.51505	2.95677	13.7561	5.99439	7.1544	6.65433	7.04606	6.40251	9.58544	9.26471	6.77235	4.08306	11.3113	22.8894	4.29528	14.2721	15.9822
ENSSSCG00000026663	DTD2	D-aminoacyl-tRNA deacylase 2 [Source:VGNC Symbol;Acc:VGNC:97970]	53.6749	-0.515251	0.198541	-2.59518	0.00945412	0.544993	65.1299	50.1444	52.3842	46.9998	59.3716	24.4598	31.6183	57.2348	74.3646	44.148	55.5913	74.6451	42.9982	29.4236	67.4447	67.3039	106.158	32.3904	62.4918	68.5084	77.6151	28.5703	51.5518	51.2732	63.5858	84.5527	33.8418	45.7971	52.5	48.3739	54.1005	33.9339	33.7317	70.4426	45.8745	43.7409
ENSSSCG00000038322	Novel gene	diacylglycerol O-acyltransferase 2-like [Source:NCBI gene (formerly Entrezgene);Acc:110259135]	9.59441	-2.22261	0.856063	-2.59631	0.00942299	0.544993	11.4417	1.09009	0	1.06818	2.3283	0.97839	9.72872	0	2.18719	2.10228	6.94891	21.6917	3.58318	2.45197	0	0	26.5396	3.23904	0	26.6421	11.8271	2.11632	13.1877	1.1924	5.17559	135.284	3.65858	0	10.2941	4.83739	14.2907	1.13113	0	15.463	4.07774	0.841171
ENSSSCG00000037358	HPS5	HPS5 biogenesis of lysosomal organelles complex 2 subunit 2 [Source:NCBI gene (formerly Entrezgene);Acc:100049701]	118.601	-0.790926	0.305057	-2.59271	0.0095222	0.546391	677.703	80.667	93.8962	81.1814	61.6999	74.3577	81.8834	69.2842	84.207	92.5005	64.8565	157.584	84.802	96.8528	49.959	126.324	232.422	103.649	115.116	101.811	164.84	106.874	93.5126	69.1592	95.3788	157.832	100.611	83.0738	82.3529	118.032	91.8688	101.802	107.219	166.657	117.235	82.4347
ENSSSCG00000015570	IVNS1ABP	influenza virus NS1A binding protein [Source:NCBI gene (formerly Entrezgene);Acc:100302027]	2852.57	0.849128	0.32812	2.58786	0.00965738	0.552319	1119.53	1408.4	2778.34	2995.17	1449.37	2183.77	895.853	1322.42	1498.23	3914.45	2356.84	1297.04	2160.66	5312.19	1485.03	1686.74	2628.22	4219.39	2425.12	1484.35	1211.53	7685.42	3871.18	1356.95	2736.41	863.847	5025.06	8230.7	2081.47	2596.71	2204.85	6047.02	4176.71	2694	1456.77	5832.68
ENSSSCG00000043799	Novel gene	0	4.65383	-1.06619	0.41218	-2.58671	0.00968966	0.552343	7.04107	3.27028	1.97676	3.20453	3.49245	3.91356	5.67509	5.0206	4.37439	7.35799	2.3163	9.56989	2.38879	1.22598	8.74283	4.14178	2.41269	2.15936	2.19269	12.3696	11.8271	3.17448	7.19327	13.1164	2.95748	5.63685	0.914644	2.1301	3.08824	2.90243	2.04153	4.52452	2.40941	5.15434	5.09717	2.52351
ENSSSCG00000038149	KCNE4	potassium voltage-gated channel subfamily E regulatory subunit 4 [Source:VGNC Symbol;Acc:VGNC:96387]	51.5394	-1.00005	0.387208	-2.58271	0.00980274	0.556956	73.9312	27.2524	14.8257	60.8861	19.7905	28.3733	53.508	19.0783	63.4287	33.6365	19.6886	182.466	54.9421	42.9094	22.4816	115.97	49.8622	22.6733	38.3721	71.3629	82.7894	21.1632	14.3865	28.6176	28.8354	119.783	38.4151	13.8456	141.029	73.5283	69.412	54.2943	24.0941	57.5568	57.0883	15.1411
ENSSSCG00000037816	Novel gene	transmembrane protein 167B [Source:VGNC Symbol;Acc:VGNC:94105]	358.219	0.230367	0.0892433	2.58134	0.00984181	0.557349	275.482	300.866	430.934	373.862	350.409	421.686	419.956	393.615	425.409	324.803	334.706	435.749	312.931	299.14	412.162	301.315	330.538	411.358	413.323	355.863	515.956	346.019	328.493	269.482	356.376	375.555	363.114	329.1	323.235	383.121	271.523	434.354	297.562	334.173	313.986	329.739
ENSSSCG00000046853	Novel gene	0	1.46923	-1.76768	0.686162	-2.57618	0.00998989	0.562061	4.40067	0	0.988381	0	1.16415	0.97839	1.62145	0	2.18719	1.05114	1.15815	1.91398	2.38879	0	1.24898	1.03545	0.804229	1.07968	0	3.80602	0.739191	3.17448	1.19888	3.5772	0	0	0	0	5.14706	1.93496	4.08306	0	3.61411	2.57717	1.01943	0
ENSSSCG00000000094	SUN2	Sad1 and UNC84 domain containing 2 [Source:VGNC Symbol;Acc:VGNC:93619]	3861.09	0.85291	0.33105	2.57638	0.00998421	0.562061	2112.32	2919.27	6373.08	5176.39	3122.25	3347.07	2669.72	3363.8	1996.91	4408.49	3643.55	1290.66	4839.68	7219.82	1741.07	1647.39	2742.42	5638.09	5024.56	1386.34	1011.95	5915.12	6467.95	2275.1	3271.71	914.579	4199.13	11376.9	2259.56	2331.62	3450.18	9811.42	4853.75	2273.06	2768.78	5155.53
ENSSSCG00000025870	HEPACAM2	HEPACAM family member 2 [Source:VGNC Symbol;Acc:VGNC:88846]	22.4659	-1.14822	0.446393	-2.57221	0.0101051	0.564875	29.0444	42.5137	8.89543	16.0227	11.6415	21.5246	16.2145	6.02471	13.1232	25.2274	23.163	67.6272	11.9439	12.2598	19.9836	54.8786	4.02115	8.63745	10.9635	63.7508	24.3933	7.40713	13.1877	67.9668	5.17559	35.2303	3.65858	5.32525	23.6765	10.6423	37.7683	18.0981	50.5976	17.1811	14.2721	6.72937
ENSSSCG00000000860	NUP37	nucleoporin 37 [Source:VGNC Symbol;Acc:VGNC:90980]	92.8512	-0.272152	0.105762	-2.57325	0.0100749	0.564875	102.095	115.55	76.1054	68.3633	104.773	86.0984	79.4512	115.474	113.734	68.3242	107.708	77.8351	100.329	85.8189	88.6773	101.474	120.634	89.6135	72.3589	89.4415	73.18	100.525	111.496	118.048	79.1126	71.1652	76.8301	76.6835	92.6471	88.0405	114.326	67.8678	93.9669	108.241	109.079	97.5758
ENSSSCG00000035091	Novel gene	neuroblastoma breakpoint family member 6-like [Source:NCBI gene (formerly Entrezgene);Acc:102159001]	8.09671	0.905193	0.352209	2.57005	0.0101685	0.566593	2.6404	11.991	6.91867	6.40906	4.6566	5.87034	8.10727	15.0618	3.28079	7.35799	5.79076	6.37993	9.55515	11.0339	7.49385	7.24812	9.65075	7.55777	5.48173	3.80602	22.9149	4.23264	9.59103	8.3468	13.3087	15.5013	8.2318	10.6505	4.11765	7.73983	1.02076	4.52452	12.047	12.0268	0	10.9352
ENSSSCG00000028204	TREH	trehalase [Source:VGNC Symbol;Acc:VGNC:94382]	30.6553	-1.95044	0.759769	-2.56715	0.0102537	0.56951	6.16093	2.18019	21.7444	1.06818	9.3132	5.87034	6.48581	5.0206	60.1479	1.05114	13.8978	70.1792	3.58318	6.12992	3.74693	119.076	465.649	5.39841	12.0598	2.85452	8.13111	1.05816	3.59664	5.962	4.43622	15.5013	17.3782	4.2602	8.23529	55.1463	14.2907	10.1802	4.81882	68.7245	36.6996	23.5528
ENSSSCG00000005232	SMARCA2	SWI/SNF related, matrix associated, actin dependent regulator of chromatin, subfamily a, member 2 [Source:VGNC Symbol;Acc:VGNC:93226]	1045.72	-0.352348	0.137577	-2.56109	0.0104343	0.571027	1204.9	1196.92	670.123	1094.88	1158.33	1005.79	1063.67	1293.31	1021.42	1002.79	1129.2	1076.93	951.932	903.55	1206.51	1270.49	729.436	915.57	1142.39	1300.71	1415.55	729.073	1270.81	1402.26	815.525	1244.33	798.484	801.982	1477.21	806.877	1073.84	749.939	1189.04	869.365	1115.26	547.602
ENSSSCG00000003395	PIK3CD	phosphatidylinositol-4,5-bisphosphate 3-kinase catalytic subunit delta [Source:VGNC Symbol;Acc:VGNC:91442]	56.8447	-0.567169	0.221489	-2.56071	0.0104458	0.571027	67.7703	41.4236	30.6398	50.2043	33.7603	42.0708	71.3439	35.1442	65.6158	52.5571	35.9027	72.0932	42.9982	49.0394	33.7223	124.253	109.375	50.745	39.4685	99.908	94.6165	41.2683	43.1596	59.62	36.2291	84.5527	64.0251	46.8622	76.1765	63.8536	55.1213	33.9339	43.3694	66.1473	44.8551	44.582
ENSSSCG00000010554	SCD	stearoyl-CoA desaturase [Source:NCBI gene (formerly Entrezgene);Acc:396670]	237.261	-1.13048	0.441185	-2.56237	0.0103962	0.571027	256.119	90.4779	85.0008	58.7497	115.251	76.3144	198.628	92.379	267.931	77.7845	249.003	1344.89	131.383	96.8528	131.142	220.55	398.094	29.1514	89.9004	404.39	402.859	137.561	74.3305	234.903	348.983	662.33	118.904	62.8379	115.294	352.162	389.932	130.08	106.014	687.245	218.159	85.7994
ENSSSCG00000042075	Novel gene	0	2.00772	2.09442	0.817497	2.56199	0.0104075	0.571027	0	0	3.95353	1.06818	0	1.95678	2.43218	3.01236	0	0	0	1.27599	0	0	0	0	1.60846	3.23904	3.28904	0.951505	2.95677	4.23264	1.19888	0	0	0.704606	4.57322	0	0	20.317	0	2.26226	1.2047	1.71811	6.1166	4.20585
ENSSSCG00000009004	SFRP2	secreted frizzled related protein 2 [Source:VGNC Symbol;Acc:VGNC:92775]	304.656	-1.41226	0.551294	-2.56172	0.0104155	0.571027	116.178	69.7661	189.769	64.0906	149.011	126.212	136.202	61.2513	538.05	88.2959	67.1728	178.638	398.928	350.631	189.844	245.4	2736.79	68.0199	114.02	97.0535	144.142	314.274	62.3417	243.25	178.928	368.509	246.039	48.9923	176.029	598.869	404.223	395.896	32.527	1100.45	470.979	196.834
ENSSSCG00000010331	ANXA11	annexin A11 [Source:VGNC Symbol;Acc:VGNC:85367]	1814.72	0.35665	0.139345	2.55948	0.0104828	0.571249	1367.73	1362.62	1996.53	1892.81	1320.15	1566.4	1335.27	1496.14	1352.78	1926.74	1494.02	1620.5	1885.95	2139.34	1205.26	1724.02	1575.49	2168	2141.16	1250.28	1742.27	2725.82	2243.1	1216.25	1931.24	1364.82	2103.68	2666.88	1549.26	1714.37	1989.47	2998.63	2428.68	1549.74	1550.56	2733.8
ENSSSCG00000019181	Novel gene	0	7.18337	-0.77618	0.304247	-2.55115	0.0107368	0.573977	9.68147	10.9009	4.94191	3.20453	1.16415	8.80551	4.05363	6.02471	5.46799	6.30685	11.5815	6.37993	5.97197	4.90394	8.74283	18.638	8.04229	4.31872	5.48173	11.4181	8.8703	2.11632	15.5854	15.5012	2.21811	7.75067	6.40251	3.19515	6.17647	9.67478	10.2076	3.39339	8.43293	3.43622	2.03887	7.57054
ENSSSCG00000013177	MED19	mediator complex subunit 19 [Source:VGNC Symbol;Acc:VGNC:90111]	174.186	0.205781	0.0805463	2.55482	0.0106243	0.573977	143.462	164.604	253.026	193.34	175.787	182.959	200.249	150.618	166.227	179.745	151.718	184.38	171.993	187.576	192.342	129.431	166.475	185.705	183.09	160.804	192.929	180.946	189.423	149.05	186.321	169.81	179.27	149.107	144.118	173.179	172.509	166.276	143.36	183.838	165.148	201.881
ENSSSCG00000002515	SLC25A47	solute carrier family 25 member 47 [Source:VGNC Symbol;Acc:VGNC:93020]	19.2871	-1.23379	0.48368	-2.55085	0.0107461	0.573977	247.317	15.2613	5.93029	16.0227	13.9698	6.84873	4.05363	10.0412	16.404	25.2274	22.0049	8.9319	17.9159	6.12992	14.9877	10.3545	4.82538	12.9562	30.6977	14.2726	6.65272	8.46529	16.7843	13.1164	11.0906	11.2737	12.805	9.58544	4.11765	19.3496	8.16611	7.91791	16.8659	8.59056	24.4664	10.9352
ENSSSCG00000041723	Novel gene	0	0.957024	-2.15937	0.845213	-2.55482	0.0106241	0.573977	0.880133	0	0	2.13635	0	0	0.810727	0	1.0936	1.05114	2.3163	3.82796	0	0	1.24898	2.07089	5.62961	0	3.28904	0.951505	0	0	1.19888	0	1.47874	1.40921	0	0	1.02941	0	1.02076	1.13113	0	0.859056	1.01943	0
ENSSSCG00000016884	PELO	pelota mRNA surveillance and ribosome rescue factor [Source:VGNC Symbol;Acc:VGNC:91309]	552.658	0.450341	0.176602	2.55004	0.0107712	0.573977	322.129	406.605	549.54	510.589	481.958	637.911	518.865	584.397	415.567	578.128	570.969	336.86	585.253	820.183	434.644	414.178	647.405	672.641	624.918	313.997	362.204	714.259	625.815	325.525	607.023	282.547	863.424	791.331	422.059	554.365	523.652	1008.97	583.077	526.601	550.494	727.613
ENSSSCG00000016915	IL31RA	interleukin 31 receptor A [Source:VGNC Symbol;Acc:VGNC:89105]	3.44007	-1.48364	0.582003	-2.5492	0.0107969	0.573977	7.9212	2.18019	1.97676	0	1.16415	0.97839	2.43218	1.00412	7.65518	1.05114	1.15815	5.74193	3.58318	0	1.24898	10.3545	8.04229	1.07968	3.28904	3.80602	0.739191	1.05816	2.39776	3.5772	5.91496	3.52303	1.82929	4.2602	1.02941	1.93496	13.2699	1.13113	1.2047	14.604	1.01943	1.68234
ENSSSCG00000041698	Novel gene	0	1.158	-1.79132	0.702706	-2.54917	0.0107979	0.573977	0	2.18019	0.988381	0	1.16415	0	0.810727	0	0	0	4.63261	1.27599	2.38879	1.22598	2.49795	3.10634	3.21692	0	1.09635	0.951505	0	1.05816	1.19888	1.1924	0	0.704606	0	0	4.11765	0.967478	3.06229	1.13113	0	0.859056	1.01943	0.841171
ENSSSCG00000035034	CNIH4	cornichon family AMPA receptor auxiliary protein 4 [Source:VGNC Symbol;Acc:VGNC:96060]	186.509	0.270446	0.105971	2.55207	0.0107086	0.573977	174.266	183.136	209.537	159.158	211.875	168.283	183.224	224.923	184.818	159.774	187.621	154.394	214.991	181.446	189.844	141.856	164.867	188.944	155.681	142.726	203.278	234.912	185.826	174.09	267.652	144.444	222.259	194.904	113.235	170.276	178.634	187.768	203.595	210.469	187.576	254.034
ENSSSCG00000011378	CCDC71	coiled-coil domain containing 71 [Source:VGNC Symbol;Acc:VGNC:86311]	165.212	0.389342	0.153065	2.54364	0.0109703	0.576074	130.26	147.163	249.072	150.613	183.936	134.039	154.038	225.927	168.414	115.626	187.621	109.097	186.325	180.22	194.84	125.289	157.629	212.697	179.801	123.696	99.0517	214.807	199.014	124.01	215.896	89.485	189.331	176.798	148.235	160.601	134.741	206.997	169.863	115.114	132.526	254.875
ENSSSCG00000039322	NRGN	neurogranin [Source:HGNC Symbol;Acc:HGNC:8000]	4.30644	1.93747	0.761302	2.54495	0.0109294	0.576074	3.52053	1.09009	1.97676	4.27271	9.3132	1.95678	1.62145	52.2142	0	6.30685	1.15815	1.27599	1.19439	2.45197	2.49795	3.10634	4.02115	0	0	0	1.47838	1.05816	2.39776	0	1.47874	2.81842	0.914644	2.1301	1.02941	1.93496	2.04153	1.13113	31.3223	2.57717	3.0583	1.68234
ENSSSCG00000036441	PMP2	peripheral myelin protein 2 [Source:NCBI gene (formerly Entrezgene);Acc:100151890]	56.8977	-0.675026	0.265061	-2.54668	0.0108752	0.576074	38.7259	38.1533	53.3726	54.477	43.0735	26.4165	49.4543	22.0906	40.4631	48.3525	76.4381	54.8674	46.5814	47.8134	43.7142	53.8431	28.148	38.8685	66.8771	76.1204	59.8745	70.8968	46.7563	259.943	46.5803	57.0731	21.0368	30.8864	62.7941	58.0487	81.6611	99.5395	67.4634	26.6307	59.1272	52.1526
ENSSSCG00000017446	Novel gene	0	37.2138	0.8313	0.326727	2.54432	0.0109489	0.576074	18.4828	40.3335	27.6747	16.0227	15.1339	32.2869	85.937	32.1318	42.6503	12.6137	4.63261	35.0896	27.4711	14.7118	34.9713	44.5241	21.7142	39.9482	71.2625	20.9331	93.1381	13.7561	19.1821	33.3872	28.0961	89.485	42.0736	59.6427	50.4412	54.1788	32.6644	22.6226	59.0305	15.463	36.6996	51.3114
ENSSSCG00000002913	Novel gene	proline dehydrogenase 2 [Source:VGNC Symbol;Acc:VGNC:91829]	3.44445	-1.41187	0.555372	-2.5422	0.0110156	0.576706	22.0033	6.54057	0.988381	2.13635	4.6566	0.97839	3.24291	1.00412	2.18719	4.20457	4.63261	0	2.38879	0	1.24898	4.14178	1.60846	1.07968	1.09635	0.951505	0	4.23264	10.7899	8.3468	1.47874	0.704606	4.57322	2.1301	9.26471	2.90243	6.12458	0	4.81882	0	1.01943	2.52351
ENSSSCG00000040779	Novel gene	cystathionine beta-synthase [Source:NCBI gene (formerly Entrezgene);Acc:110256498]	23.5076	-0.975499	0.383991	-2.54042	0.0110718	0.577904	88.0133	21.8019	29.6514	40.5907	32.5962	5.87034	25.1325	11.0453	53.5863	28.3808	20.8467	70.8172	19.1103	8.58189	19.9836	15.5317	15.2804	8.63745	17.5415	42.8177	33.2636	25.3959	17.9832	15.5012	17.7449	31.0027	10.9757	10.6505	23.6765	15.4797	5.10382	4.52452	8.43293	25.7717	22.4275	2.52351
ENSSSCG00000006614	THEM5	thioesterase superfamily member 5 [Source:VGNC Symbol;Acc:VGNC:93952]	2.58771	1.87864	0.739845	2.53923	0.0111097	0.578137	0.880133	0	4.94191	0	0	0.97839	1.62145	0	0	4.20457	0	0.637993	2.38879	15.9378	0	0	0.804229	5.39841	9.86712	1.90301	0.739191	0	3.59664	5.962	0	0.704606	9.14644	0	1.02941	5.80487	1.02076	0	12.047	0	1.01943	2.52351
ENSSSCG00000004384	NR2E1	nuclear receptor subfamily 2 group E member 1 [Source:VGNC Symbol;Acc:VGNC:90878]	4.33143	1.0846	0.427493	2.53711	0.0111771	0.578756	6.16093	3.27028	5.93029	2.13635	9.3132	5.87034	1.62145	6.02471	4.37439	8.40914	1.15815	3.82796	1.19439	4.90394	2.49795	2.07089	1.60846	3.23904	13.1562	4.75753	0.739191	4.23264	2.39776	3.5772	2.95748	3.52303	2.74393	5.32525	3.08824	7.73983	3.06229	4.52452	12.047	1.71811	0	6.72937
ENSSSCG00000034639	MGAM	maltase-glucoamylase [Source:VGNC Symbol;Acc:VGNC:90196]	11.9522	-1.12074	0.441801	-2.53676	0.0111884	0.578756	53.6881	8.72076	9.88381	4.27271	4.6566	7.82712	15.4038	8.03295	21.8719	11.5626	5.79076	14.6738	4.77757	3.67795	18.7346	8.28356	17.693	5.39841	3.28904	22.8361	42.1339	12.6979	5.99439	4.7696	11.0906	26.0704	2.74393	4.2602	12.3529	11.6097	8.16611	3.39339	2.40941	13.7449	10.1943	7.57054
ENSSSCG00000023728	TECTA	tubulin-specific chaperone cofactor E-like protein [Source:NCBI gene (formerly Entrezgene);Acc:100523684]	102.866	-0.480123	0.189383	-2.5352	0.0112382	0.579603	165.465	103.559	90.9311	89.7269	91.9678	71.4225	101.341	65.2677	90.7686	111.421	55.5913	207.986	89.5795	79.689	106.163	123.218	84.4441	131.721	81.1297	146.532	114.575	103.7	107.899	110.893	108.687	156.423	79.574	58.5777	175	84.1706	108.201	54.2943	87.9434	96.2143	106.021	63.0878
ENSSSCG00000021571	KIF27	kinesin family member 27 [Source:VGNC Symbol;Acc:VGNC:95891]	15.439	-0.84106	0.332003	-2.53329	0.0112998	0.581051	22.0033	4.36038	12.849	12.8181	11.6415	25.4381	18.6467	12.0494	7.65518	13.6648	16.2141	37.6416	23.8879	9.80787	6.24488	17.6026	28.9523	12.9562	7.67443	16.1756	43.6123	8.46529	10.7899	13.1164	19.2236	31.0027	8.2318	5.32525	15.4412	6.77235	8.16611	5.65565	8.43293	30.067	17.3304	5.88819
ENSSSCG00000021451	CGRRF1	cell growth regulator with ring finger domain 1 [Source:VGNC Symbol;Acc:VGNC:86617]	187.679	0.366554	0.144871	2.53021	0.0113996	0.584447	117.058	173.325	237.212	186.931	211.875	180.024	127.284	185.762	164.04	185.001	171.407	149.29	164.826	218.225	189.844	136.679	188.19	175.988	168.837	148.435	124.184	252.9	178.633	143.088	303.881	136.694	207.624	192.774	150.294	198.333	165.364	314.454	184.32	233.663	166.168	323.851
ENSSSCG00000045021	Novel gene	0	7.04435	-1.072	0.424098	-2.52772	0.0114807	0.58513	10.5616	5.45047	4.94191	4.27271	4.6566	6.84873	12.1609	4.01648	3.28079	14.716	4.63261	10.8459	11.9439	4.90394	4.9959	5.17723	5.62961	3.23904	3.28904	9.51505	18.4798	8.46529	4.79552	25.0404	6.65433	13.3875	0	4.2602	10.2941	4.83739	6.12458	0	1.2047	4.29528	8.15547	2.52351
ENSSSCG00000031788	PTAFR	platelet activating factor receptor [Source:VGNC Symbol;Acc:VGNC:98224]	81.6031	-0.917212	0.363452	-2.52362	0.0116155	0.58513	104.736	45.784	70.1751	52.3407	45.4018	34.2437	102.152	27.1112	90.7686	63.0685	30.112	152.48	54.9421	34.3276	34.9713	212.266	371.554	61.5418	52.6246	118.938	130.837	50.7917	32.3697	40.5416	69.5008	144.444	78.6594	36.2117	77.2059	94.8129	63.2874	44.1141	55.4164	147.758	69.3215	42.8997
ENSSSCG00000013859	C19orf44	chromosome 2 C19orf44 homolog [Source:VGNC Symbol;Acc:VGNC:86004]	48.4273	-0.356152	0.141104	-2.52403	0.0116017	0.58513	51.0477	43.6038	41.512	61.9543	52.3867	53.8115	47.0221	52.2142	48.1183	53.6082	46.3261	60.6093	52.5533	42.9094	52.457	42.4532	38.603	26.992	27.4087	56.1388	64.3097	51.8499	53.9496	71.544	34.7504	75.3928	37.5004	47.9272	56.6176	34.8292	50.0174	30.5405	38.5505	49.8253	51.9911	42.0585
ENSSSCG00000015905	SCN2A	sodium channel protein type 2 subunit alpha [Source:NCBI gene (formerly Entrezgene);Acc:100515171]	2.75384	2.3396	0.926294	2.52577	0.0115445	0.58513	2.6404	0	0.988381	0	2.3283	1.95678	0.810727	34.1401	2.18719	1.05114	0	1.27599	3.58318	0	0	2.07089	2.41269	1.07968	2.19269	0.951505	2.95677	0	1.19888	0	1.47874	4.22764	0.914644	1.06505	1.02941	0	0	1.13113	22.8894	2.57717	0	0
ENSSSCG00000012650	OCRL	OCRL inositol polyphosphate-5-phosphatase [Source:VGNC Symbol;Acc:VGNC:91014]	345.026	0.30265	0.119879	2.52464	0.0115816	0.58513	304.526	382.623	394.364	312.976	249.128	402.118	333.209	365.499	266.838	379.462	330.073	277.527	322.486	289.332	348.464	315.811	274.242	642.41	424.286	307.336	301.59	324.855	293.725	321.948	448.058	276.206	308.235	417.499	312.941	405.373	341.956	435.485	410.804	262.871	350.685	285.998
ENSSSCG00000001946	MBIP	MAP3K12 binding inhibitory protein 1 [Source:VGNC Symbol;Acc:VGNC:90052]	161.505	-0.309487	0.122441	-2.52764	0.0114832	0.58513	183.948	195.127	122.559	116.431	188.592	119.364	160.524	139.573	182.631	167.132	145.927	198.416	126.606	118.92	184.848	202.947	166.475	134.96	141.429	212.186	218.061	157.666	152.258	207.478	141.22	187.425	121.648	141.652	202.794	166.406	150.052	96.1461	146.974	192.429	175.343	148.046
ENSSSCG00000008529	YPEL5	yippee like 5 [Source:VGNC Symbol;Acc:VGNC:95039]	841.708	0.283508	0.1125	2.52006	0.0117333	0.589353	638.097	793.589	987.393	847.064	835.86	875.659	695.603	944.876	798.326	894.522	866.298	731.778	689.165	980.787	705.671	628.515	725.415	1025.7	965.881	670.811	660.837	831.714	977.086	610.509	1256.93	663.034	977.755	735.949	775.147	937.486	756.386	1229.54	724.027	923.485	856.325	1084.27
ENSSSCG00000026425	ADAMTSL2	ADAMTS like 2 [Source:VGNC Symbol;Acc:VGNC:85091]	96.4077	-0.696357	0.276602	-2.51754	0.0118178	0.590176	194.509	121.001	51.3958	44.8634	164.145	39.1356	31.6183	91.3748	80.9262	64.1197	104.234	46.5735	126.606	100.531	77.4365	176.026	30.5607	78.8167	106.346	109.423	64.3097	58.1989	91.1148	213.44	52.4953	59.8915	99.6962	71.3583	171.912	173.179	142.907	58.8188	44.5741	60.993	186.556	81.5936
ENSSSCG00000011346	PLXNB1	plexin B1 [Source:VGNC Symbol;Acc:VGNC:91582]	6.33326	-0.807516	0.32068	-2.51814	0.0117977	0.590176	16.7225	8.72076	8.89543	7.47724	2.3283	2.93517	4.05363	6.02471	8.74878	3.15343	4.63261	10.2079	2.38879	2.45197	2.49795	16.5671	7.23806	3.23904	3.28904	10.4666	5.17434	6.34897	4.79552	10.7316	5.91496	3.52303	6.40251	4.2602	12.3529	5.80487	4.08306	1.13113	9.63764	3.43622	8.15547	4.20585
ENSSSCG00000028944	Novel gene	two pore calcium channel protein 2-like [Source:NCBI gene (formerly Entrezgene);Acc:100620627]	13.0481	-0.989283	0.394383	-2.50843	0.0121268	0.598709	22.0033	10.9009	11.8606	10.6818	5.82075	1.95678	8.10727	12.0494	15.3104	12.6137	13.8978	5.10394	7.16636	26.9717	14.9877	16.5671	49.058	2.15936	1.09635	9.51505	9.60949	17.9887	8.39215	19.0784	14.7874	12.6829	8.2318	0	21.6176	24.187	9.18688	11.3113	6.02352	12.0268	27.5247	9.25288
ENSSSCG00000009302	USP12	ubiquitin specific peptidase 12 [Source:VGNC Symbol;Acc:VGNC:94745]	283.178	0.212085	0.0845254	2.50913	0.012103	0.598709	252.598	293.236	279.712	238.203	220.024	313.085	265.108	301.236	226.375	316.394	320.808	266.043	266.35	332.242	266.032	201.912	267.808	349.817	272.99	278.791	286.067	268.773	306.913	267.098	343.068	245.203	293.601	370.637	273.824	294.113	252.129	321.241	267.444	276.616	240.586	358.339
ENSSSCG00000017128	Novel gene	hexosaminidase D [Source:VGNC Symbol;Acc:VGNC:99001]	82.7595	-0.454076	0.181043	-2.50812	0.0121375	0.598709	124.099	130.811	71.1635	42.7271	136.206	93.9255	72.1547	80.3295	67.803	73.5799	105.392	64.4373	87.1907	76.011	79.9344	103.545	63.5341	95.0119	58.1064	120.841	75.3975	56.0825	70.7339	153.82	76.1551	72.5744	64.9397	93.7243	132.794	60.9511	67.3704	45.2452	72.2823	37.7985	93.7879	58.8819
ENSSSCG00000017772	SDF2	stromal cell derived factor 2 [Source:VGNC Symbol;Acc:VGNC:98306]	509.416	0.221646	0.0883126	2.50979	0.0120804	0.598709	420.704	473.101	545.587	461.452	544.822	494.087	476.707	639.624	558.828	455.145	501.48	437.025	558.976	478.134	565.786	418.32	446.347	500.972	496.645	371.087	513.738	677.223	463.966	455.497	651.385	423.468	479.274	489.923	424.118	522.438	502.216	596.106	513.204	505.125	555.592	720.883
ENSSSCG00000016412	LMBR1	limb development membrane protein 1 [Source:VGNC Symbol;Acc:VGNC:89752]	128.116	0.269626	0.107531	2.50743	0.0121614	0.598709	106.496	111.19	131.455	119.636	114.087	134.039	152.417	163.671	92.9558	114.574	110.024	134.616	113.467	139.762	119.902	100.438	116.613	127.402	104.153	113.229	199.582	144.968	157.053	119.24	153.05	136.694	137.197	161.887	113.235	100.618	106.159	132.342	156.612	115.973	106.021	151.411
ENSSSCG00000035706	Novel gene	very-long-chain 3-oxoacyl-CoA reductase-B-like [Source:NCBI gene (formerly Entrezgene);Acc:110261008]	3.66158	-1.95726	0.783162	-2.49918	0.0124482	0.606598	53.6881	1.09009	1.97676	2.13635	0	0.97839	4.05363	1.00412	2.18719	1.05114	0	1.91398	2.38879	3.67795	1.24898	2.07089	6.43383	0	2.19269	2.85452	8.8703	4.23264	0	1.1924	3.69685	3.52303	1.82929	0	6.17647	0.967478	1.02076	0	0	5.15434	0	4.20585
ENSSSCG00000020803	BRPF3	bromodomain and PHD finger containing 3 [Source:VGNC Symbol;Acc:VGNC:85886]	350.904	0.286089	0.114454	2.4996	0.0124335	0.606598	270.201	329.209	407.213	435.816	339.932	432.449	331.587	377.549	290.897	325.854	312.701	289.649	389.372	335.92	358.456	288.889	345.014	378.968	333.289	280.694	296.416	325.914	418.409	300.485	413.308	281.842	329.272	476.077	271.765	330.878	300.105	585.926	379.482	301.529	290.539	476.944
ENSSSCG00000000645	GABARAPL1	GABA type A receptor associated protein like 1 [Source:NCBI gene (formerly Entrezgene);Acc:100462751]	1335.35	0.604778	0.242028	2.49879	0.0124617	0.606598	1130.97	670.408	1906.59	1292.49	888.246	1275.82	1370.94	1026.21	606.947	1311.83	1456.96	2028.82	1233.81	2324.47	445.884	640.94	529.183	2264.09	1283.82	1180.82	1516.82	1211.59	1967.36	646.281	1874.3	1483.2	2068.93	1979.93	1023.24	1016.82	1109.57	2271.31	1460.1	791.191	1058.17	1724.4
ENSSSCG00000007331	RBL1	RB transcriptional corepressor like 1 [Source:VGNC Symbol;Acc:VGNC:96533]	236.79	-0.388851	0.155573	-2.49947	0.0124379	0.606598	240.276	242.001	176.92	209.363	245.636	262.209	200.249	322.322	254.808	261.734	397.246	148.014	213.796	252.553	276.024	278.535	283.893	215.936	240.1	217.895	132.315	391.52	344.078	263.52	216.635	124.715	161.892	159.757	205.882	186.723	284.793	203.603	236.122	166.657	290.539	216.181
ENSSSCG00000038234	TMEM175	transmembrane protein 175 [Source:VGNC Symbol;Acc:VGNC:94111]	170.656	0.406972	0.162967	2.49727	0.0125154	0.606921	173.386	261.623	177.909	178.386	252.621	141.867	205.114	203.836	191.38	232.302	149.402	145.462	140.938	153.248	251.044	135.643	80.4229	155.474	228.04	191.253	131.576	122.747	142.667	177.668	97.5969	135.989	160.977	194.904	186.324	176.081	101.056	125.555	285.515	156.348	133.546	165.711
ENSSSCG00000030833	MCTS1	MCTS1 re-initiation and release factor [Source:HGNC Symbol;Acc:HGNC:23357]	5.4554	-0.905088	0.362813	-2.49464	0.0126084	0.606921	10.5616	4.36038	1.97676	6.40906	10.4773	6.84873	3.24291	6.02471	5.46799	8.40914	4.63261	8.2939	5.97197	2.45197	7.49385	7.24812	6.43383	3.23904	6.57808	3.80602	5.91353	2.11632	2.39776	11.924	3.69685	14.0921	4.57322	5.32525	6.17647	0.967478	6.12458	2.26226	0	4.29528	4.07774	2.52351
ENSSSCG00000000793	PPHLN1	periphilin 1 [Source:VGNC Symbol;Acc:VGNC:91697]	416.747	-0.153635	0.0615768	-2.49501	0.0125954	0.606921	445.348	474.191	321.224	353.567	419.094	435.384	386.717	464.907	447.281	430.968	462.103	397.469	420.427	416.835	448.382	448.348	437.501	411.358	366.18	444.353	365.9	468.765	416.011	485.307	433.271	395.989	374.089	359.987	421.029	421.82	426.679	342.732	437.308	412.347	442.434	367.592
ENSSSCG00000016809	DROSHA	drosha ribonuclease III [Source:VGNC Symbol;Acc:VGNC:87450]	193.855	-0.220583	0.0884018	-2.49523	0.0125875	0.606921	240.276	216.929	160.118	228.59	192.085	143.823	159.713	213.877	164.04	166.08	187.621	167.792	198.269	175.316	166.114	235.046	215.533	208.378	189.668	178.883	139.707	195.76	267.35	224.171	201.848	165.582	203.966	174.668	225.441	191.561	216.402	144.785	218.051	204.455	225.295	171.599
ENSSSCG00000022705	SALL2	spalt like transcription factor 2 [Source:VGNC Symbol;Acc:VGNC:92562]	120.847	-0.63471	0.254862	-2.49041	0.0127596	0.612495	190.109	187.496	125.524	99.3404	174.622	175.132	165.388	211.869	196.848	50.4548	166.774	141.634	115.856	62.5252	241.052	103.545	54.6876	58.3028	73.4552	148.435	136.011	75.1294	124.683	194.361	78.3732	110.623	58.5372	63.9029	115.294	69.6584	141.886	57.6876	74.6917	59.2749	173.304	74.023
ENSSSCG00000049992	Novel gene	0	65.139	-0.853458	0.343017	-2.48809	0.012843	0.614291	82.7325	67.5859	51.3958	60.8861	26.7754	26.4165	48.6436	23.0947	61.2415	156.62	138.978	24.2437	99.1347	42.9094	58.7019	118.041	54.6876	71.2589	66.8771	45.6722	19.9582	136.503	151.059	100.162	50.2772	14.0921	96.0376	39.4068	100.882	30.9593	75.5365	30.5405	63.8493	26.6307	62.1855	21.0293
ENSSSCG00000041341	Novel gene	0	7.32473	-0.86051	0.345947	-2.4874	0.0128679	0.614291	17.6027	9.81085	4.94191	14.9545	3.49245	6.84873	4.86436	4.01648	5.46799	10.5114	4.63261	9.56989	5.97197	9.80787	2.49795	14.4962	11.2592	4.31872	8.77077	10.4666	14.7838	5.2908	2.39776	5.962	5.17559	10.5691	5.48787	1.06505	12.3529	4.83739	3.06229	7.91791	3.61411	6.01339	9.17491	1.68234
ENSSSCG00000044231	Novel gene	0	4.56192	-1.06275	0.429066	-2.47689	0.0132531	0.61572	2.6404	6.54057	1.97676	5.34088	6.9849	11.7407	3.24291	6.02471	10.936	6.30685	9.26522	5.10394	3.58318	3.67795	13.7387	2.07089	3.21692	1.07968	1.09635	5.70903	1.47838	4.23264	3.59664	10.7316	2.21811	2.11382	0.914644	3.19515	6.17647	0.967478	4.08306	1.13113	3.61411	0.859056	6.1166	2.52351
ENSSSCG00000027415	WWOX	WW domain containing oxidoreductase [Source:VGNC Symbol;Acc:VGNC:94988]	12.9552	-0.603073	0.243467	-2.47702	0.0132484	0.61572	11.4417	10.9009	7.90705	7.47724	4.6566	9.7839	17.836	11.0453	15.3104	7.35799	11.5815	19.7778	20.3047	11.0339	11.2408	13.4608	23.3227	10.7968	6.57808	15.2241	15.523	16.9306	8.39215	13.1164	13.3087	21.8428	7.31715	7.45534	20.5882	9.67478	14.2907	21.4915	7.22823	13.7449	18.3498	10.094
ENSSSCG00000038888	C1orf122	chromosome 6 C1orf122 homolog [Source:VGNC Symbol;Acc:VGNC:86060]	123.621	0.332256	0.133985	2.4798	0.0131456	0.61572	108.256	104.649	162.095	106.818	144.355	126.212	90.8014	129.531	131.232	140.853	129.713	107.821	121.828	147.118	158.62	88.0128	97.3118	142.518	123.887	87.5385	78.3543	152.375	137.871	113.278	114.602	76.0974	188.417	136.326	98.8235	112.227	132.699	145.916	143.36	110.818	96.8462	163.187
ENSSSCG00000025020	PCSK9	proprotein convertase subtilisin/kexin type 9 [Source:VGNC Symbol;Acc:VGNC:91234]	2.85422	-2.12375	0.857186	-2.47759	0.0132275	0.61572	54.5683	0	0.988381	1.06818	1.16415	0.97839	1.62145	1.00412	2.18719	0	2.3163	0	2.38879	2.45197	2.49795	5.17723	8.04229	0	0	2.85452	1.47838	0	0	0	0.73937	1.40921	1.82929	1.06505	0	1.93496	0	0	2.40941	2.57717	0	0
ENSSSCG00000025245	ARMC5	armadillo repeat containing 5 [Source:VGNC Symbol;Acc:VGNC:85529]	34.3828	0.376212	0.151692	2.4801	0.0131345	0.61572	30.8047	28.3425	38.5469	26.7044	26.7754	41.0924	33.2398	28.1153	27.3399	43.0968	25.4794	23.6057	34.6374	25.7457	28.7264	26.9216	37.7988	56.1434	31.7941	26.6421	33.2636	46.5591	23.9776	20.2708	43.6228	38.0487	45.7322	45.7971	31.9118	45.4715	32.6644	47.5075	34.9364	40.3756	31.6025	34.488
ENSSSCG00000025357	LDAH	lipid droplet associated hydrolase [Source:VGNC Symbol;Acc:VGNC:89666]	28.6852	-0.590819	0.238053	-2.48188	0.0130691	0.61572	45.7669	25.0722	20.756	13.8863	15.1339	26.4165	26.754	21.0865	34.9951	19.9717	16.2141	57.4193	15.5271	14.7118	26.2285	26.9216	43.4284	21.5936	17.5415	51.3813	40.6555	20.1051	33.5686	38.1568	21.4417	54.2547	22.8661	22.366	36.0294	32.8943	22.4568	14.7047	27.7082	37.7985	40.7774	26.0763
ENSSSCG00000012631	LONRF3	LON peptidase N-terminal domain and ring finger 3 [Source:VGNC Symbol;Acc:VGNC:89778]	288.428	0.554012	0.223623	2.47744	0.0132328	0.61572	171.626	225.65	309.363	580.02	373.692	413.859	301.59	504.068	272.306	270.144	341.655	192.036	385.789	346.954	156.122	127.36	377.988	304.47	274.087	132.259	416.165	215.865	212.202	200.323	333.456	158.536	249.698	362.117	151.324	298.951	157.198	523.713	155.407	262.871	228.353	396.191
ENSSSCG00000000383	RNF41	ring finger protein 41 [Source:VGNC Symbol;Acc:VGNC:92394]	334.983	0.390042	0.157214	2.48096	0.0131029	0.61572	220.913	233.28	367.678	419.794	320.141	355.156	267.54	298.223	193.567	402.587	280.273	324.1	391.761	349.405	189.844	247.471	341.797	510.689	328.904	204.574	359.986	350.251	334.487	286.176	331.238	281.138	367.687	480.337	221.324	385.056	330.728	663.974	344.545	335.032	324.18	415.538
ENSSSCG00000009370	FOXO1	Sus scrofa forkhead box O1 (FOXO1), mRNA. [Source:RefSeq mRNA;Acc:NM_214014]	883.849	0.752453	0.303409	2.48	0.0131384	0.61572	550.083	320.488	1021.99	1084.2	649.596	1247.45	1042.59	653.682	356.513	837.76	938.103	650.114	1563.46	1630.56	400.921	307.527	755.976	1140.14	597.509	439.595	1102.87	968.217	1185.69	302.87	885.026	584.823	1321.66	2591.26	434.412	813.649	680.85	2135.57	542.117	607.353	636.127	837.806
ENSSSCG00000051610	Novel gene	0	34.358	0.432591	0.174468	2.47949	0.0131572	0.61572	17.6027	28.3425	40.5236	38.4544	45.4018	38.1572	29.9969	30.1236	29.5271	28.3808	34.7446	37.0036	31.0542	38.0055	17.4857	24.8507	16.0846	52.9044	37.2758	24.7391	38.438	42.3264	43.1596	28.6176	51.0165	21.1382	41.159	36.2117	30.8824	26.1219	32.6644	40.7207	57.8258	38.6575	33.6413	33.6468
ENSSSCG00000002857	TDRD12	tudor domain containing 12 [Source:VGNC Symbol;Acc:VGNC:98648]	21.8085	-0.57968	0.234467	-2.47233	0.0134235	0.61702	22.8835	20.7118	27.6747	16.0227	29.1037	7.82712	14.5931	24.0989	17.4976	23.1251	22.0049	16.5878	15.5271	15.9378	33.7223	40.3824	17.693	26.992	19.7342	33.3027	27.3501	11.6398	32.3697	34.5796	6.65433	11.2737	10.0611	10.6505	42.2059	16.4471	26.5399	16.967	31.3223	15.463	23.447	22.7116
ENSSSCG00000003483	PADI4	peptidyl arginine deiminase 4 [Source:VGNC Symbol;Acc:VGNC:98175]	1.90679	1.44392	0.583812	2.47327	0.0133883	0.61702	1.76027	1.09009	4.94191	1.06818	2.3283	3.91356	4.86436	3.01236	2.18719	2.10228	0	0.637993	1.19439	0	0	1.03545	2.41269	2.15936	4.38539	0	0.739191	0	1.19888	1.1924	2.21811	1.40921	4.57322	4.2602	2.05882	0.967478	1.02076	3.39339	4.81882	0.859056	0	0.841171
ENSSSCG00000013083	CPSF7	cleavage and polyadenylation specific factor 7 [Source:VGNC Symbol;Acc:VGNC:86963]	611.18	0.167557	0.0677438	2.47339	0.0133838	0.61702	543.922	615.904	677.041	613.134	643.775	715.203	617.774	660.71	533.676	621.225	580.234	534	584.059	608.088	646.969	548.786	657.86	647.809	664.386	513.813	589.875	592.57	686.958	577.122	703.141	515.067	633.848	733.819	568.235	559.202	541.005	656.056	573.439	532.615	542.339	768.83
ENSSSCG00000016207	RETREG2	reticulophagy regulator family member 2 [Source:VGNC Symbol;Acc:VGNC:96177]	951.357	0.28368	0.114672	2.47384	0.0133668	0.61702	697.946	848.094	967.625	992.336	898.724	1212.23	1052.32	1280.25	1029.08	700.061	1219.53	1064.81	1065.4	899.872	1190.27	554.999	904.758	882.099	969.17	772.622	909.945	1066.63	844.011	764.328	1172.64	933.603	963.12	1025.64	609.412	788.495	872.753	1228.41	810.766	932.935	822.683	1301.29
ENSSSCG00000044487	Novel gene	0	8.04492	-2.08056	0.84293	-2.46825	0.0135775	0.622444	3.52053	0	0.988381	1.06818	16.2981	14.6759	0.810727	5.0206	1.0936	0	1.15815	1.91398	0	0	0	16.5671	20.1057	0	23.0233	0.951505	1.47838	23.2795	10.7899	3.5772	0.73937	3.52303	0	1.06505	23.6765	0	26.5399	26.016	1.2047	29.2079	20.3887	10.9352
ENSSSCG00000003539	GRHL3	grainyhead like transcription factor 3 [Source:VGNC Symbol;Acc:VGNC:88668]	5.82429	-1.12943	0.458436	-2.46366	0.0137528	0.625517	15.8424	3.27028	5.93029	3.20453	4.6566	2.93517	9.72872	1.00412	15.3104	3.15343	3.47446	14.0358	5.97197	1.22598	6.24488	9.31901	21.7142	2.15936	4.38539	7.61204	5.17434	3.17448	3.59664	1.1924	3.69685	11.9783	2.74393	2.1301	3.08824	1.93496	6.12458	0	1.2047	8.59056	7.13604	6.72937
ENSSSCG00000008924	UBA6	ubiquitin like modifier activating enzyme 6 [Source:VGNC Symbol;Acc:VGNC:94630]	135.516	-0.317662	0.128911	-2.4642	0.0137319	0.625517	135.541	161.334	88.9543	115.363	126.892	106.645	129.716	132.544	114.828	131.393	106.55	133.978	130.189	115.243	117.404	161.529	258.962	101.49	132.658	149.386	164.101	132.27	105.501	141.896	121.996	162.059	106.099	136.326	137.941	142.219	141.886	131.211	114.447	170.093	198.79	121.129
ENSSSCG00000018868	Novel gene	0	15.7934	0.710902	0.288426	2.46476	0.0137104	0.625517	14.0821	9.81085	24.7095	11.7499	20.9547	9.7839	12.9716	15.0618	7.65518	18.9206	11.5815	5.74193	11.9439	18.3898	27.4775	16.5671	13.6719	18.3546	19.7342	9.51505	7.39191	17.9887	11.9888	15.5012	17.7449	7.04606	22.8661	47.9272	13.3824	4.83739	10.2076	19.2292	28.9129	8.59056	10.1943	26.0763
ENSSSCG00000001689	GTPBP2	GTP binding protein 2 [Source:VGNC Symbol;Acc:VGNC:88743]	690.53	0.408155	0.165807	2.46164	0.0138305	0.627406	508.717	612.633	642.448	731.701	622.82	869.789	669.66	931.823	679.124	770.487	791.018	372.588	722.608	788.308	865.54	585.026	469.67	824.876	698.373	458.625	373.292	890.971	785.266	628.395	758.594	412.194	852.448	1171.55	642.353	453.747	530.797	873.233	838.474	499.112	549.475	983.328
ENSSSCG00000007671	TFR2	transferrin receptor 2 [Source:VGNC Symbol;Acc:VGNC:93924]	15.019	-0.860906	0.350122	-2.45887	0.0139374	0.630602	114.417	7.63066	9.88381	3.20453	10.4773	18.5894	17.0253	21.0865	12.0296	6.30685	30.112	9.56989	14.3327	17.1638	16.2367	15.5317	6.43383	10.7968	14.2525	13.3211	8.8703	6.34897	8.39215	17.886	9.61181	8.45527	8.2318	14.9107	10.2941	9.67478	11.2284	9.04904	14.4565	11.1677	15.2915	8.41171
ENSSSCG00000034914	Novel gene	CD163 molecule-like 1 [Source:NCBI gene (formerly Entrezgene);Acc:100144477]	53.5206	2.21878	0.903278	2.45636	0.0140352	0.633377	0	32.7028	0.988381	58.7497	41.9094	45.9843	1.62145	29.1195	114.828	40.9945	1.15815	8.9319	363.096	3.67795	562.039	12.4253	3.21692	6.47809	2.19269	5.70903	0	111.107	3.59664	4.7696	37.7079	2.11382	2.74393	216.205	13.3824	7.73983	7.14535	32.8028	0	145.18	3.0583	3.36468
ENSSSCG00000002872	GARRE1	granule associated Rac and RHOG effector 1 [Source:VGNC Symbol;Acc:VGNC:89431]	491.716	0.310639	0.126701	2.45174	0.0142167	0.633984	455.909	380.443	466.516	540.497	462.167	584.099	556.158	451.854	359.794	578.128	518.852	496.996	588.836	631.382	494.594	396.575	319.279	445.908	545.981	384.408	343.724	556.593	442.386	417.34	585.581	543.251	538.725	633.704	427.206	392.796	415.451	907.167	498.748	400.32	355.782	584.614
ENSSSCG00000051403	Novel gene	0	0.872756	-1.87547	0.765071	-2.45136	0.0142316	0.633984	0.880133	0	0.988381	0	0	0.97839	0.810727	0	0	0	0	0	0	0	0	4.14178	1.60846	1.07968	0	0	1.47838	1.05816	2.39776	3.5772	0.73937	0.704606	0.914644	1.06505	3.08824	0.967478	3.06229	0	0	0.859056	1.01943	0
ENSSSCG00000006331	PBX1	PBX homeobox 1 [Source:VGNC Symbol;Acc:VGNC:91203]	548.378	-0.403828	0.164495	-2.45495	0.0140902	0.633984	749.874	698.751	328.143	473.202	662.401	398.205	542.376	595.443	789.577	595.998	558.229	524.43	573.309	512.461	691.933	667.862	328.126	410.279	563.522	620.381	734.017	435.962	472.358	752.404	426.617	660.216	347.565	375.962	880.147	479.869	568.566	387.978	573.439	350.495	675.885	335.627
ENSSSCG00000012102	Novel gene	transducin beta like 1 X-linked [Source:NCBI gene (formerly Entrezgene);Acc:102166569]	43.5706	-0.398217	0.162283	-2.45385	0.0141337	0.633984	40.4861	50.1444	31.6282	38.4544	52.3867	51.8547	54.3187	45.1854	47.0247	49.4037	62.5402	50.4014	38.2206	40.4575	53.706	56.9495	41.8199	35.6295	32.8904	61.8478	66.5272	30.6867	44.3585	51.2732	33.2717	62.7099	33.8418	21.301	46.3235	31.9268	37.7683	28.2783	46.9835	30.067	41.7968	26.0763
ENSSSCG00000049691	Novel gene	0	3.98844	-0.973408	0.396798	-2.45316	0.0141608	0.633984	2.6404	2.18019	2.96514	6.40906	6.9849	6.84873	1.62145	2.00824	2.18719	3.15343	4.63261	2.55197	2.38879	8.58189	2.49795	9.31901	6.43383	2.15936	2.19269	6.66054	6.65272	2.11632	4.79552	4.7696	0.73937	4.93224	2.74393	1.06505	8.23529	1.93496	4.08306	3.39339	7.22823	2.57717	3.0583	0.841171
ENSSSCG00000040366	ADAMTSL1	ADAMTS like 1 [Source:VGNC Symbol;Acc:VGNC:85090]	67.2995	-0.711258	0.290342	-2.44973	0.0142965	0.634562	83.6127	76.3066	36.5701	82.2496	74.5056	45.9843	64.8581	61.2513	122.483	49.4037	59.0658	68.9032	48.9701	45.3614	152.375	57.9849	55.4918	23.753	37.2758	98.005	173.71	43.3846	35.9664	96.5844	23.6598	183.198	30.1833	28.7563	78.2353	53.2113	59.2043	61.081	39.7552	44.6709	94.8074	31.9645
ENSSSCG00000043278	Novel gene	0	2.90532	-1.43681	0.586705	-2.44894	0.0143277	0.634562	1.76027	0	0.988381	2.13635	1.16415	2.93517	0	0	4.37439	13.6648	8.10707	0.637993	5.97197	2.45197	2.49795	7.24812	4.02115	5.39841	1.09635	3.80602	0	1.05816	1.19888	7.1544	2.21811	0	1.82929	1.06505	5.14706	2.90243	1.02076	1.13113	2.40941	3.43622	4.07774	1.68234
ENSSSCG00000041075	Novel gene	0	11.1951	1.70016	0.694434	2.44827	0.0143544	0.634562	3.52053	8.72076	4.94191	1.06818	3.49245	14.6759	34.8612	97.3996	26.2463	8.40914	24.3212	3.82796	8.36076	1.22598	23.7305	1.03545	0.804229	1.07968	8.77077	2.85452	0.739191	8.46529	5.99439	11.924	3.69685	0.704606	38.4151	14.9107	2.05882	0.967478	4.08306	0	1.2047	2.57717	1.01943	26.9175
ENSSSCG00000015065	BUD13	BUD13 homolog [Source:VGNC Symbol;Acc:VGNC:85919]	163.36	0.238853	0.0976253	2.44663	0.01442	0.635839	129.38	152.613	186.804	139.931	180.443	191.765	161.335	193.795	148.729	136.648	132.029	176.086	148.105	193.706	163.616	154.281	206.687	195.422	153.489	150.338	169.275	158.724	158.252	107.316	191.497	194.471	185.673	177.863	149.265	119.967	132.699	192.292	179.501	169.234	131.507	168.234
ENSSSCG00000024476	CES3	carboxylesterase 3 [Source:VGNC Symbol;Acc:VGNC:96948]	46.1653	-0.47632	0.194821	-2.44491	0.0144887	0.637244	64.2497	75.2165	42.5004	38.4544	60.5358	38.1572	38.9149	50.206	50.3055	56.7617	44.0098	24.2437	45.387	34.3276	67.4447	63.1621	42.6242	25.9123	52.6246	48.5268	27.3501	23.2795	44.3585	98.9692	51.7559	42.981	40.2443	31.9515	63.8235	29.9918	45.9344	23.7537	45.7788	39.5166	55.0494	33.6468
ENSSSCG00000007954	SLX4	SLX4 structure-specific endonuclease subunit [Source:VGNC Symbol;Acc:VGNC:93215]	56.8031	-0.318388	0.130311	-2.44329	0.0145542	0.638505	81.8524	69.7661	59.3029	55.5452	52.3867	54.7899	57.5616	65.2677	41.5567	59.9151	79.9125	45.9355	63.3029	58.8472	46.2121	76.6229	74.7933	43.1872	47.1429	70.4114	28.0893	46.5591	50.3529	70.3516	64.3252	41.5718	54.8787	79.8787	59.7059	31.9268	54.1005	36.1962	49.3929	57.5568	65.2438	50.4702
ENSSSCG00000041868	Novel gene	0	33.8281	-0.771302	0.316413	-2.43764	0.0147833	0.64045	68.6504	38.1533	21.7444	25.6362	33.7603	29.3517	17.836	16.0659	22.9655	48.3525	30.112	14.0358	32.2486	40.4575	38.7182	40.3824	25.7353	22.6733	52.6246	30.4482	15.523	26.454	43.1596	145.473	11.8299	15.5013	21.0368	52.1874	78.2353	12.5772	20.4153	15.8358	40.9599	22.3355	24.4664	21.8704
ENSSSCG00000038955	CAMLG	calcium modulating ligand [Source:VGNC Symbol;Acc:VGNC:86161]	245.412	0.326859	0.134037	2.43857	0.0147455	0.64045	168.105	210.388	274.77	240.34	267.754	316.02	239.164	253.038	287.616	224.944	251.319	133.978	220.963	318.756	303.501	196.735	230.814	282.876	231.329	171.271	209.93	317.448	296.123	196.746	292.791	162.059	328.357	254.547	188.382	227.357	216.402	325.766	248.169	212.187	211.023	323.851
ENSSSCG00000039915	Novel gene	R3H domain and coiled-coil containing 1 [Source:NCBI gene (formerly Entrezgene);Acc:110256692]	62.7518	-0.338881	0.138957	-2.43874	0.0147384	0.64045	80.9723	50.1444	63.2564	67.2951	64.0282	42.0708	41.3471	55.2266	54.6799	54.6594	78.7544	66.3512	75.2468	50.2654	69.9426	75.5875	41.8199	68.0199	41.6612	74.2174	62.0921	86.7692	61.1428	66.7744	65.0646	51.4362	64.9397	58.5777	92.6471	53.2113	76.5573	31.6716	74.6917	57.5568	76.4576	63.929
ENSSSCG00000034431	Novel gene	0	3.64129	-1.15845	0.475095	-2.43836	0.0147539	0.64045	5.2808	2.18019	0.988381	1.06818	4.6566	0	0.810727	8.03295	2.18719	5.25571	0	3.82796	2.38879	3.67795	3.74693	14.4962	6.43383	3.23904	3.28904	3.80602	0.739191	6.34897	8.39215	4.7696	4.43622	2.81842	0.914644	1.06505	7.20588	3.86991	2.04153	1.13113	3.61411	4.29528	4.07774	0
ENSSSCG00000045706	Novel gene	0	1.07652	-2.22972	0.914632	-2.43783	0.0147756	0.64045	1.76027	0	0	5.34088	0	0	0	1.00412	0	4.20457	2.3163	1.91398	1.19439	0	3.74693	2.07089	0.804229	0	0	0	2.21757	1.05816	0	0	2.21811	0	0.914644	0	1.02941	0	2.04153	0	0	0	4.07774	0.841171
ENSSSCG00000035965	AQP4	aquaporin 4 [Source:VGNC Symbol;Acc:VGNC:85432]	290.428	-1.8994	0.780732	-2.43285	0.0149806	0.641102	778.038	379.353	49.4191	127.113	161.817	10.7623	12.1609	29.1195	115.921	687.447	9.26522	38.2796	163.632	29.4236	219.82	2106.1	20.91	31.3108	531.728	798.313	8.8703	33.8611	95.9103	895.492	62.8465	28.8888	19.2075	72.4233	1778.82	80.3007	73.495	9.04904	778.239	50.6843	134.565	32.8057
ENSSSCG00000010187	TAF5L	TATA-box binding protein associated factor 5 like [Source:VGNC Symbol;Acc:VGNC:93718]	422.911	0.36784	0.151201	2.43279	0.0149829	0.641102	291.324	299.776	515.935	476.407	406.288	405.054	330.776	454.866	334.641	400.485	426.2	308.788	421.621	519.817	397.174	363.441	549.289	544.159	423.19	263.567	287.545	441.253	439.989	276.637	585.581	283.252	470.127	520.809	359.265	565.007	371.558	717.137	427.67	416.642	327.238	602.278
ENSSSCG00000051735	Novel gene	0	0.898202	-1.89036	0.777108	-2.43256	0.0149924	0.641102	2.6404	1.09009	0	0	0	0	0.810727	1.00412	1.0936	1.05114	1.15815	0.637993	1.19439	0	0	4.14178	4.02115	0	1.09635	0	0	1.05816	1.19888	1.1924	0.73937	0	0	0	0	0	1.02076	0	2.40941	1.71811	3.0583	0
ENSSSCG00000050434	Novel gene	0	8.14845	-1.8453	0.757975	-2.43451	0.014912	0.641102	35.2053	8.72076	7.90705	9.61359	1.16415	0.97839	18.6467	3.01236	6.56158	17.8694	4.63261	0.637993	0	0	0	23.8152	27.3438	1.07968	7.67443	39.0117	0.739191	4.23264	4.79552	17.886	11.8299	0	8.2318	0	19.5588	0	4.08306	0	1.2047	0	1.01943	5.88819
ENSSSCG00000012770	CCNQ	cyclin Q [Source:VGNC Symbol;Acc:VGNC:97918]	128.977	0.241387	0.09921	2.4331	0.0149704	0.641102	119.698	122.091	145.292	131.386	116.415	127.191	105.394	163.671	139.98	145.058	125.08	109.735	140.938	117.694	147.379	97.3318	111.788	126.323	143.621	99.908	127.88	168.248	131.877	129.972	158.965	107.1	144.514	141.652	92.6471	139.317	111.263	168.538	101.195	111.677	119.274	153.093
ENSSSCG00000017395	RETREG3	reticulophagy regulator family member 3 [Source:VGNC Symbol;Acc:VGNC:92224]	400.319	0.154961	0.0637205	2.43189	0.0150203	0.641102	357.334	388.074	456.632	351.43	394.647	379.615	400.499	389.598	381.666	394.178	367.134	409.591	367.873	364.117	365.95	415.213	346.623	429.713	448.406	400.584	414.686	403.159	398.028	394.684	513.123	427.696	418.907	423.89	427.206	430.528	385.849	356.306	380.687	365.958	330.297	531.62
ENSSSCG00000045349	Novel gene	0	3.39937	-0.967839	0.398244	-2.43026	0.0150879	0.642401	7.04107	2.18019	0.988381	0	3.49245	0.97839	1.62145	1.00412	1.0936	4.20457	2.3163	3.82796	2.38879	4.90394	1.24898	7.24812	3.21692	1.07968	3.28904	6.66054	5.91353	2.11632	9.59103	2.3848	1.47874	4.93224	2.74393	2.1301	5.14706	5.80487	3.06229	2.26226	2.40941	5.15434	5.09717	3.36468
ENSSSCG00000004859	ZNF516	zinc finger protein 516 [Source:VGNC Symbol;Acc:VGNC:95256]	176.909	-0.37026	0.152715	-2.42452	0.0153287	0.642573	146.102	199.487	126.513	227.522	242.143	207.419	193.764	271.112	207.784	154.518	269.85	130.788	193.492	198.609	202.334	187.416	156.825	104.729	179.801	150.338	127.141	178.829	187.025	182.437	175.231	119.078	104.269	113.96	230.588	132.545	219.464	200.21	140.95	160.643	231.412	114.399
ENSSSCG00000004963	Novel gene	acidic nuclear phosphoprotein 32 family member A [Source:NCBI gene (formerly Entrezgene);Acc:100155298]	737.157	-0.234996	0.0972048	-2.41753	0.0156262	0.642573	801.802	815.391	681.983	575.747	896.395	609.537	646.149	815.345	778.641	817.789	771.329	791.749	814.577	742.946	711.916	764.158	686.008	571.151	696.18	873.482	652.706	747.062	718.128	931.264	666.173	750.405	621.958	485.662	791.618	896.852	882.961	510.14	679.453	849.606	870.597	620.784
ENSSSCG00000014036	TMED9	transmembrane p24 trafficking protein 9 [Source:NCBI gene (formerly Entrezgene);Acc:100511312]	1164.19	0.397821	0.164321	2.421	0.0154778	0.642573	895.096	863.355	1210.77	831.042	883.59	879.573	909.635	959.938	961.272	798.868	828.079	1250.47	1186.03	1227.21	755.63	749.662	1450.83	1377.67	837.609	833.518	1272.15	2523.71	1118.55	981.345	1544.54	1121.03	1539.35	1491.07	721.618	1404.78	1209.61	1393.55	1295.06	1249.07	1043.9	2311.54
ENSSSCG00000050213	Novel gene	0	20.9934	-0.635588	0.262527	-2.42104	0.0154762	0.642573	31.6848	19.6217	14.8257	17.0908	11.6415	7.82712	33.2398	20.0824	24.0591	14.716	32.4283	29.3477	21.4991	3.67795	13.7387	21.7443	25.7353	22.6733	13.1562	41.8662	31.046	29.6285	16.7843	21.4632	22.9205	35.9349	22.8661	10.6505	21.6176	12.5772	21.436	10.1802	21.6847	15.463	31.6025	9.25288
ENSSSCG00000015779	CDKN2AIP	CDKN2A interacting protein [Source:NCBI gene (formerly Entrezgene);Acc:100513762]	206.19	0.235061	0.0969709	2.42403	0.0153492	0.642573	179.547	177.685	231.281	208.294	197.905	217.203	250.515	209.861	202.316	235.456	176.039	195.864	150.494	216.999	206.081	200.876	147.978	181.386	271.894	218.846	266.848	196.818	159.451	157.397	229.205	198.699	199.392	248.156	237.794	229.292	208.236	233.013	163.84	170.093	195.731	252.351
ENSSSCG00000015781	ENPP6	ectonucleotide pyrophosphatase/phosphodiesterase 6 [Source:VGNC Symbol;Acc:VGNC:95999]	10.2934	-1.15534	0.478	-2.41702	0.0156481	0.642573	11.4417	1.09009	8.89543	8.54541	2.3283	9.7839	9.72872	3.01236	13.1232	2.10228	5.79076	21.0538	3.58318	4.90394	3.74693	20.7089	20.1057	3.23904	3.28904	24.7391	31.7852	4.23264	4.79552	9.5392	2.95748	48.6178	6.40251	3.19515	15.4412	16.4471	9.18688	5.65565	7.22823	10.3087	10.1943	3.36468
ENSSSCG00000014618	Novel gene	0	7.80166	-0.802734	0.331906	-2.41856	0.0155821	0.642573	9.68147	4.36038	7.90705	7.47724	4.6566	0.97839	8.10727	5.0206	9.84238	10.5114	10.4234	12.7599	4.77757	2.45197	3.74693	13.4608	9.65075	3.23904	6.57808	13.3211	10.3487	2.11632	7.19327	13.1164	1.47874	7.75067	16.4636	4.2602	13.3824	4.83739	15.3115	4.52452	13.2517	5.15434	10.1943	2.52351
ENSSSCG00000008624	LPIN1	lipin 1 [Source:VGNC Symbol;Acc:VGNC:89793]	3198.71	0.465077	0.191831	2.42441	0.0153332	0.642573	2136.96	2146.4	3355.56	4733.09	2856.82	3335.33	2967.26	2861.74	2086.58	3264.85	3887.92	3515.34	3212.92	3571.29	3149.92	1504.5	1780.56	4750.6	2809.94	2733.67	2552.43	5272.82	3241.77	2424.15	3296.85	3328.56	3377.78	6531.95	1702.65	2024.93	2930.61	5895.45	2617.82	2469.79	2777.96	4046.87
ENSSSCG00000044784	Novel gene	0	2.94145	-1.60379	0.663483	-2.41724	0.0156389	0.642573	7.04107	0	0	1.06818	8.14905	0	0	0	1.0936	4.20457	3.47446	0	5.97197	7.35591	1.24898	1.03545	8.04229	4.31872	0	5.70903	2.21757	2.11632	3.59664	8.3468	2.95748	4.22764	0	4.2602	3.08824	2.90243	2.04153	0	2.40941	0.859056	8.15547	0
ENSSSCG00000033577	MED30	mediator complex subunit 30 [Source:VGNC Symbol;Acc:VGNC:90119]	87.5396	0.324897	0.133919	2.42608	0.0152631	0.642573	76.5716	94.8382	109.71	82.2496	97.7886	108.601	81.0727	114.47	103.892	70.4265	103.076	63.1613	66.886	71.1071	101.167	79.7293	87.661	115.526	69.0698	65.6538	69.484	111.107	81.5238	72.7364	103.512	64.8238	99.6962	82.0088	74.1177	81.2682	68.3912	98.4083	109.628	67.0064	66.2632	138.793
ENSSSCG00000006381	CD84	CD84 molecule [Source:VGNC Symbol;Acc:VGNC:86434]	66.9031	-0.908498	0.374627	-2.42507	0.0153055	0.642573	44.0067	40.3335	59.3029	57.6815	30.2679	31.3085	58.3723	26.1071	87.4878	53.6082	27.7957	73.3692	42.9982	26.9717	34.9713	194.664	451.173	50.745	76.7443	73.2659	36.9596	31.7448	28.7731	41.734	40.6654	64.8238	58.5372	35.1466	44.2647	85.1381	46.9551	49.7697	46.9835	125.422	72.3798	58.0408
ENSSSCG00000002140	KLHL33	kelch like family member 33 [Source:NCBI gene (formerly Entrezgene);Acc:100154698]	488.402	-1.49325	0.617085	-2.41985	0.0155269	0.642573	436.546	1096.64	80.0589	238.203	386.498	1053.73	895.853	802.291	1549.63	276.45	1604.04	51.0394	137.355	83.3669	2035.83	1169.02	30.5607	97.1713	321.23	706.017	7.39191	89.9437	170.241	1207.9	68.0221	17.6151	144.514	224.725	1295	49.3414	275.606	115.375	430.079	52.4024	312.966	69.8172
ENSSSCG00000048983	Novel gene	0	3.62312	-0.92435	0.381803	-2.42102	0.0154772	0.642573	3.52053	6.54057	5.93029	6.40906	3.49245	0.97839	2.43218	4.01648	4.37439	3.15343	3.47446	1.91398	2.38879	1.22598	2.49795	5.17723	7.23806	2.15936	2.19269	3.80602	0.739191	1.05816	3.59664	10.7316	1.47874	0.704606	0.914644	4.2602	9.26471	3.86991	5.10382	1.13113	4.81882	0	8.15547	1.68234
ENSSSCG00000051097	Novel gene	0	24.2981	-0.653967	0.270282	-2.41957	0.0155388	0.642573	32.5649	39.2434	17.7909	17.0908	24.4471	26.4165	34.0505	17.07	13.1232	30.4831	35.9027	40.8315	16.7215	17.1638	19.9836	41.4178	25.7353	24.8327	14.2525	37.1087	36.9596	11.6398	28.7731	33.3872	14.048	34.5257	15.549	22.366	28.8235	9.67478	17.353	4.52452	6.02352	40.3756	23.447	21.0293
ENSSSCG00000031174	FBP1	fructose-bisphosphatase 1 [Source:VGNC Symbol;Acc:VGNC:96297]	51.7862	-1.43786	0.594108	-2.42021	0.0155117	0.642573	210.352	23.9821	18.7792	29.909	22.1188	16.6326	94.0443	11.0453	33.9015	10.5114	18.5304	133.978	17.9159	9.80787	22.4816	260.932	29.7565	8.63745	13.1562	64.7023	158.187	8.46529	11.9888	11.924	32.5323	316.368	26.5247	15.9757	22.6471	29.0243	20.4153	21.4915	7.22823	54.1205	36.6996	39.535
ENSSSCG00000009814	ANAPC5	anaphase promoting complex subunit 5 [Source:VGNC Symbol;Acc:VGNC:85299]	134.702	-0.295785	0.122522	-2.41415	0.0157721	0.643093	153.143	166.785	97.8498	91.8632	157.16	167.305	159.713	162.667	156.384	105.114	166.774	126.323	134.966	98.0787	174.857	159.459	147.174	99.3307	124.984	158.901	138.968	141.794	134.274	163.359	94.6394	149.376	127.136	120.351	134.853	89.008	133.72	84.8348	134.927	119.409	161.071	112.717
ENSSSCG00000012123	RAB9A	RAB9A, member RAS oncogene family [Source:VGNC Symbol;Acc:VGNC:98277]	246.929	0.347131	0.143765	2.41456	0.0157541	0.643093	197.15	177.685	246.107	247.817	201.398	317.977	256.19	278.141	213.252	230.2	315.017	281.993	250.823	275.846	252.293	159.459	157.629	292.594	228.04	207.428	287.545	256.075	297.322	178.86	235.12	253.658	334.76	308.864	184.265	195.431	149.032	492.042	243.35	231.086	196.751	258.239
ENSSSCG00000000651	CLEC12B	C-type lectin domain family 12 member B [Source:VGNC Symbol;Acc:VGNC:86746]	3.27326	-1.2862	0.532592	-2.41498	0.0157362	0.643093	3.52053	1.09009	1.97676	1.06818	1.16415	0.97839	4.05363	1.00412	5.46799	4.20457	5.79076	3.18996	3.58318	3.67795	2.49795	16.5671	0.804229	3.23904	2.19269	2.85452	0.739191	5.2908	2.39776	9.5392	2.95748	4.22764	1.82929	1.06505	8.23529	0	0	1.13113	6.02352	3.43622	2.03887	0
ENSSSCG00000044902	Novel gene	0	4.58154	0.885665	0.369427	2.3974	0.0165118	0.645104	4.40067	4.36038	4.94191	1.06818	3.49245	3.91356	3.24291	6.02471	0	3.15343	2.3163	1.91398	5.97197	6.12992	4.9959	2.07089	4.02115	5.39841	7.67443	0	2.21757	10.5816	2.39776	1.1924	5.17559	4.22764	5.48787	8.52039	7.20588	3.86991	6.12458	7.91791	10.8423	4.29528	3.0583	6.72937
ENSSSCG00000034239	ZNF189	zinc finger protein 189 [Source:NCBI gene (formerly Entrezgene);Acc:100515357]	149.275	0.370708	0.153939	2.40815	0.0160335	0.645104	115.297	107.919	159.129	136.727	137.37	187.851	175.117	147.606	137.793	163.978	166.774	100.803	130.189	201.061	168.612	115.97	152.804	159.793	178.705	94.199	148.577	138.619	103.104	98.9692	120.517	115.555	173.782	237.506	145.147	144.154	151.073	294.094	155.407	102.228	146.799	160.664
ENSSSCG00000043327	Novel gene	0	2.27129	-1.44923	0.603708	-2.40054	0.0163708	0.645104	7.9212	2.18019	0.988381	1.06818	3.49245	0.97839	0	6.02471	1.0936	3.15343	4.63261	7.65591	1.19439	0	1.24898	2.07089	2.41269	1.07968	1.09635	1.90301	0.739191	2.11632	5.99439	3.5772	2.21811	4.93224	0	1.06505	0	0	3.06229	0	2.40941	2.57717	2.03887	0.841171
ENSSSCG00000011678	XRN1	5'-3' exoribonuclease 1 [Source:NCBI gene (formerly Entrezgene);Acc:100515927]	379.561	-0.157779	0.065581	-2.40586	0.0161344	0.645104	427.745	441.488	305.41	408.044	334.111	400.162	393.202	393.615	333.547	428.866	425.042	354.724	384.595	356.761	378.44	480.446	349.84	409.199	350.831	419.614	385.119	341.786	401.624	398.262	394.084	357.235	294.515	399.393	421.029	340.552	355.226	325.766	360.207	365.958	389.424	358.339
ENSSSCG00000028724	N6AMT1	N-6 adenine-specific DNA methyltransferase 1 [Source:NCBI gene (formerly Entrezgene);Acc:100623424]	44.8275	-0.404958	0.168342	-2.40557	0.0161474	0.645104	75.6915	35.9731	40.5236	42.7271	31.432	43.0492	46.2114	30.1236	25.1527	43.0968	35.9027	44.6595	28.6654	33.1016	31.2244	79.7293	42.6242	48.5856	51.5283	54.2358	73.9191	34.9193	38.3641	59.62	25.1386	56.3685	38.4151	43.667	48.3824	44.504	58.1836	45.2452	48.1882	39.5166	58.1077	37.0115
ENSSSCG00000002993	CYP2A19	cytochrome P450 2A19 [Source:NCBI gene (formerly Entrezgene);Acc:403149]	39.8746	-1.25143	0.521738	-2.39858	0.016459	0.645104	212.112	26.1623	32.6166	18.159	16.2981	44.0276	57.5616	11.0453	56.8671	21.0228	27.7957	120.581	3.58318	13.4858	26.2285	20.7089	14.4761	26.992	26.3123	120.841	87.2246	12.6979	10.7899	27.4252	11.0906	176.856	13.7197	11.7155	38.0882	21.2845	24.4983	16.967	15.6612	44.6709	18.3498	7.57054
ENSSSCG00000003730	RNF138	ring finger protein 138 [Source:VGNC Symbol;Acc:VGNC:92356]	133.889	0.254247	0.105958	2.39951	0.016417	0.645104	131.14	114.46	125.524	123.909	131.549	127.191	147.552	103.424	109.36	113.523	105.392	133.978	120.634	196.157	124.898	101.474	124.656	140.359	127.176	136.065	162.622	120.63	124.683	108.508	164.14	172.628	128.965	132.066	130.735	160.601	103.097	210.39	136.132	130.577	123.352	172.44
ENSSSCG00000039252	TCN1	transcobalamin 1 [Source:VGNC Symbol;Acc:VGNC:93829]	11.3094	-2.21824	0.92285	-2.40368	0.016231	0.645104	0	0	4.94191	1.06818	0	1.95678	3.24291	5.0206	2.18719	2.10228	2.3163	6.37993	0	1.22598	2.49795	214.337	115.005	3.23904	0	0	0	1.05816	0	3.5772	0.73937	0	7.31715	1.06505	3.08824	5.80487	0	0	7.22823	4.29528	4.07774	3.36468
ENSSSCG00000009807	RHOF	ras homolog family member F, filopodia associated [Source:VGNC Symbol;Acc:VGNC:92288]	296.127	-0.378254	0.15774	-2.39796	0.0164868	0.645104	344.132	373.903	259.944	253.158	298.022	389.399	301.59	180.741	251.527	407.843	355.553	279.441	214.991	240.293	353.46	494.943	167.28	233.211	297.11	342.542	156.709	239.144	279.339	443.573	252.125	237.452	259.759	334.425	477.647	215.748	285.814	268.078	304.79	251.703	338.452	276.745
ENSSSCG00000038545	C10orf105	chromosome 14 C10orf105 homolog [Source:VGNC Symbol;Acc:VGNC:85940]	1.82691	-1.34711	0.561478	-2.39922	0.0164301	0.645104	3.52053	1.09009	1.97676	0	1.16415	1.95678	0.810727	2.00824	4.37439	1.05114	1.15815	1.27599	2.38879	0	3.74693	7.24812	2.41269	0	0	1.90301	0.739191	2.11632	1.19888	5.962	1.47874	0	0	1.06505	2.05882	2.90243	1.02076	1.13113	2.40941	0.859056	3.0583	1.68234
ENSSSCG00000015798	ANKRD37	ankyrin repeat domain 37 [Source:VGNC Symbol;Acc:VGNC:96223]	50.5024	-0.3958	0.16437	-2.40798	0.0160411	0.645104	63.3696	77.3967	33.605	50.2043	72.1773	55.7682	42.9685	71.2925	62.3351	58.864	46.3261	54.2294	42.9982	23.2937	62.4488	64.1976	40.2115	35.6295	42.7575	59.9448	59.8745	26.454	46.7563	78.6984	49.5378	39.4579	38.4151	40.4719	59.7059	34.8292	53.0797	47.5075	49.3929	46.389	53.0106	34.488
ENSSSCG00000015044	NKAPD1	NKAP domain containing 1 [Source:VGNC Symbol;Acc:VGNC:90757]	239.826	0.20887	0.0870187	2.40029	0.0163819	0.645104	186.588	230.01	257.968	239.272	292.202	287.647	269.972	261.071	211.064	208.126	235.105	192.674	220.963	239.067	229.812	202.947	250.115	307.709	234.618	217.895	215.844	255.017	252.963	222.979	266.173	236.043	278.052	253.482	187.353	239.935	221.506	295.225	179.501	241.395	223.256	290.204
ENSSSCG00000028237	POU2F3	POU class 2 homeobox 3 [Source:VGNC Symbol;Acc:VGNC:91674]	1.59745	-2.13711	0.889258	-2.40325	0.0162501	0.645104	3.52053	0	0	4.27271	0	0.97839	2.43218	0	1.0936	0	0	5.10394	1.19439	0	1.24898	2.07089	2.41269	0	0	5.70903	1.47838	0	0	1.1924	2.21811	9.86448	0.914644	0	4.11765	0	3.06229	0	1.2047	2.57717	0	0.841171
ENSSSCG00000006793	Novel gene	0	16.8909	-1.38033	0.57532	-2.39924	0.0164292	0.645104	14.0821	8.72076	16.8025	9.61359	11.6415	8.80551	4.05363	5.0206	25.1527	2.10228	8.10707	53.5914	4.77757	7.35591	6.24488	7.24812	136.719	4.31872	5.48173	35.2057	13.3054	4.23264	2.39776	11.924	5.91496	37.3441	17.3782	3.19515	8.23529	22.252	14.2907	1.13113	4.81882	43.8119	23.447	19.3469
ENSSSCG00000012266	SLC9A7	solute carrier family 9 member A7 [Source:VGNC Symbol;Acc:VGNC:93189]	107.536	-0.803218	0.333673	-2.4072	0.0160752	0.645104	109.137	144.983	60.2913	60.8861	130.385	115.45	138.634	176.725	214.345	115.626	172.565	54.2294	96.7459	31.8756	347.215	165.671	63.5341	74.498	109.635	90.393	36.2204	41.2683	63.5406	101.354	88.7244	26.0704	51.2201	59.6427	131.765	75.4633	208.236	50.9009	84.3293	79.0332	261.995	38.6938
ENSSSCG00000000551	ARNTL2	aryl hydrocarbon receptor nuclear translocator like 2 [Source:NCBI gene (formerly Entrezgene);Acc:100625791]	40.7785	-1.14943	0.477164	-2.40888	0.0160017	0.645104	74.8113	14.1712	18.7792	37.3862	18.6264	24.4598	55.1294	13.0535	27.3399	15.7671	17.3723	146.1	16.7215	4.90394	16.2367	44.5241	96.5075	21.5936	20.8306	126.55	128.619	16.9306	14.3865	23.848	28.0961	145.853	18.2929	17.0408	35	31.9268	17.353	14.7047	27.7082	110.818	17.3304	9.25288
ENSSSCG00000036439	IL29	interleukin 29 (interferon, lambda 1) [Source:NCBI gene (formerly Entrezgene);Acc:100217388]	2.15078	1.30072	0.542638	2.39703	0.0165287	0.645104	0	4.36038	0.988381	2.13635	2.3283	0	4.05363	3.01236	2.18719	4.20457	1.15815	1.91398	2.38879	2.45197	3.74693	3.10634	1.60846	2.15936	2.19269	0	0.739191	1.05816	1.19888	2.3848	2.95748	3.52303	0.914644	3.19515	1.02941	3.86991	1.02076	1.13113	6.02352	0	1.01943	3.36468
ENSSSCG00000017888	SLC13A5	solute carrier family 13 member 5 [Source:VGNC Symbol;Acc:VGNC:92932]	15.6473	-0.69053	0.287089	-2.40528	0.01616	0.645104	80.9723	20.7118	13.8373	14.9545	10.4773	24.4598	18.6467	14.0577	10.936	12.6137	17.3723	10.2079	9.55515	8.58189	16.2367	13.4608	16.0846	9.71713	12.0598	12.3696	12.5663	12.6979	19.1821	17.886	13.3087	14.7967	11.8904	18.1058	12.3529	14.5122	8.16611	14.7047	7.22823	11.1677	17.3304	10.094
ENSSSCG00000017920	Novel gene	C-X-C motif chemokine ligand 16 [Source:VGNC Symbol;Acc:VGNC:97955]	47.5543	-0.769944	0.319411	-2.41051	0.0159303	0.645104	87.1332	21.8019	21.7444	27.7726	30.2679	27.3949	77.019	30.1236	48.1183	37.8411	17.3723	98.2509	35.8318	52.7173	26.2285	101.474	88.4652	26.992	30.6977	81.8294	90.1814	38.0938	26.3753	36.9644	29.5748	107.1	39.3297	22.366	37.0588	39.6666	56.142	35.065	14.4565	85.0466	50.9717	34.488
ENSSSCG00000031465	PRRT1B	proline rich transmembrane protein 1B [Source:VGNC Symbol;Acc:VGNC:91872]	2.01667	-1.44935	0.605192	-2.39486	0.0166268	0.646022	1.76027	2.18019	0.988381	3.20453	2.3283	1.95678	1.62145	0	2.18719	5.25571	3.47446	1.27599	2.38879	0	3.74693	0	2.41269	0	2.19269	0.951505	1.47838	5.2908	0	4.7696	0.73937	0.704606	0.914644	0	5.14706	0.967478	4.08306	3.39339	2.40941	1.71811	3.0583	0
ENSSSCG00000022060	RASSF10	Ras association domain family member 10 [Source:VGNC Symbol;Acc:VGNC:92123]	27.4598	-0.751829	0.313892	-2.39518	0.0166122	0.646022	51.0477	22.892	32.6166	30.9771	58.2075	26.4165	29.9969	20.0824	44.8375	27.3297	13.8978	51.0394	31.0542	18.3898	31.2244	19.6735	21.7142	10.7968	13.1562	24.7391	47.3083	20.1051	62.3417	2.3848	26.6173	40.1625	12.805	6.39029	13.3824	23.2195	32.6644	14.7047	14.4565	27.4898	50.9717	13.4587
ENSSSCG00000013836	WIZ	WIZ zinc finger [Source:NCBI gene (formerly Entrezgene);Acc:100524241]	205.595	0.226084	0.0946068	2.38972	0.0168611	0.653661	168.105	180.956	227.328	204.022	181.607	177.089	188.899	223.919	155.291	144.006	182.988	255.197	176.77	194.931	218.571	160.494	173.714	220.255	231.329	224.555	201.06	276.18	234.98	177.668	207.024	219.837	217.685	246.026	202.794	212.845	180.675	306.536	208.414	182.979	183.498	253.192
ENSSSCG00000011385	APEH	acylaminoacyl-peptide hydrolase [Source:VGNC Symbol;Acc:VGNC:85408]	152.517	-0.266853	0.111857	-2.38566	0.0170486	0.653754	160.184	159.154	131.455	174.113	208.383	149.694	131.338	141.581	150.916	167.132	162.141	119.305	155.271	122.598	159.869	178.097	135.111	133.88	174.319	168.416	111.618	182.004	145.064	188.399	117.56	123.306	148.172	124.611	188.382	102.553	184.758	191.161	184.32	146.04	156.993	112.717
ENSSSCG00000040881	SLC38A7	solute carrier family 38 member 7 [Source:NCBI gene (formerly Entrezgene);Acc:100511635]	160.371	0.348171	0.145917	2.38609	0.0170286	0.653754	88.0133	151.523	161.106	174.113	153.668	163.391	149.174	180.741	115.921	106.165	173.723	120.581	225.74	201.061	161.118	141.856	182.56	157.633	181.994	117.987	110.879	203.167	182.23	135.934	189.279	117.669	203.051	225.79	123.529	138.349	140.865	180.981	143.36	155.489	139.662	275.063
ENSSSCG00000020846	SCARA3	scavenger receptor class A member 3 [Source:NCBI gene (formerly Entrezgene);Acc:100628076]	437.634	0.388659	0.162878	2.3862	0.0170234	0.653754	264.04	253.992	543.61	444.362	447.034	488.217	558.591	313.285	610.227	278.553	347.446	743.899	449.092	561.501	409.664	269.216	344.21	358.454	367.276	423.42	864.854	434.904	291.328	268.29	642.513	726.449	421.651	334.425	387.059	560.17	336.852	416.256	328.884	501.689	320.102	443.297
ENSSSCG00000035523	FUT11	fucosyltransferase 11 [Source:VGNC Symbol;Acc:VGNC:88269]	765.572	0.182247	0.0764331	2.3844	0.017107	0.653754	683.864	692.21	923.148	863.087	788.129	759.231	795.323	826.39	795.045	729.493	729.636	726.036	783.522	836.121	734.398	679.252	705.309	627.295	861.728	653.684	960.21	844.412	762.487	606.932	873.196	799.728	740.862	816.893	682.5	705.292	720.659	710.35	633.675	676.936	782.925	1050.62
ENSSSCG00000010544	DNMBP	dynamin-binding protein [Source:NCBI gene (formerly Entrezgene);Acc:100152738]	319.903	0.315748	0.132363	2.38547	0.0170572	0.653754	256.119	253.992	374.597	392.021	236.322	275.906	271.593	279.145	253.715	275.399	240.896	449.785	308.154	359.213	234.807	274.393	251.724	324.984	342.06	335.881	328.201	370.356	469.961	199.131	347.504	353.008	386.894	510.159	269.706	258.317	299.084	393.633	348.16	287.784	239.567	464.326
ENSSSCG00000007617	Novel gene	zinc finger protein 655 [Source:VGNC Symbol;Acc:VGNC:95286]	321.789	0.207744	0.0871427	2.38396	0.0171276	0.653754	268.441	287.785	353.841	362.112	303.843	271.993	303.212	331.359	320.424	360.542	301.12	398.745	267.544	270.943	273.526	265.074	332.147	383.287	350.831	331.124	351.116	421.148	305.714	269.482	353.419	372.032	312.808	399.393	287.206	356.999	260.295	410.6	283.106	285.207	250.781	327.215
ENSSSCG00000034609	RNF112	ring finger protein 112 [Source:VGNC Symbol;Acc:VGNC:92347]	6.8573	-0.983824	0.412301	-2.38618	0.0170244	0.653754	14.9623	5.45047	3.95353	8.54541	1.16415	5.87034	1.62145	6.02471	3.28079	4.20457	3.47446	8.2939	13.1383	2.45197	2.49795	8.28356	7.23806	4.31872	5.48173	15.2241	15.523	2.11632	9.59103	13.1164	2.95748	17.6151	4.57322	9.58544	13.3824	7.73983	7.14535	1.13113	7.22823	0.859056	7.13604	1.68234
ENSSSCG00000003721	CHST9	carbohydrate sulfotransferase 9 [Source:VGNC Symbol;Acc:VGNC:86683]	5.31297	-1.08449	0.45525	-2.3822	0.0172097	0.654005	14.9623	3.27028	2.96514	4.27271	0	6.84873	4.86436	6.02471	2.18719	6.30685	4.63261	1.91398	3.58318	0	19.9836	6.21267	5.62961	4.31872	5.48173	12.3696	3.69596	3.17448	3.59664	4.7696	0.73937	4.22764	0.914644	5.32525	18.5294	5.80487	2.04153	6.78678	3.61411	1.71811	7.13604	3.36468
ENSSSCG00000043157	Novel gene	0	4.64241	1.3399	0.562361	2.38263	0.0171897	0.654005	3.52053	3.27028	4.94191	8.54541	5.82075	4.89195	7.29654	3.01236	0	14.716	2.3163	0	3.58318	13.4858	1.24898	4.14178	0.804229	5.39841	3.28904	0.951505	1.47838	2.11632	7.19327	1.1924	1.47874	2.11382	8.2318	18.1058	1.02941	4.83739	4.08306	10.1802	0	1.71811	2.03887	10.094
ENSSSCG00000021222	Novel gene	tryptase [Source:NCBI gene (formerly Entrezgene);Acc:397389]	3.26819	-2.24076	0.941177	-2.38081	0.0172746	0.655035	1.76027	0	0	2.13635	0	0.97839	0.810727	0	6.56158	2.10228	2.3163	4.46595	2.38879	0	1.24898	5.17723	0	2.15936	2.19269	6.66054	12.5663	0	1.19888	1.1924	0.73937	36.6395	0	0	6.17647	0	0	0	0	16.3221	1.01943	0.841171
ENSSSCG00000047176	Novel gene	0	4.33881	-0.989298	0.415679	-2.37996	0.0173146	0.655119	3.52053	5.45047	1.97676	3.20453	1.16415	2.93517	2.43218	0	3.28079	7.35799	4.63261	8.2939	1.19439	1.22598	3.74693	7.24812	2.41269	6.47809	9.86712	8.56355	5.91353	2.11632	5.99439	7.1544	5.91496	7.04606	0.914644	0	8.23529	1.93496	6.12458	1.13113	3.61411	2.57717	9.17491	3.36468
ENSSSCG00000011046	ITGA8	integrin subunit alpha 8 [Source:VGNC Symbol;Acc:VGNC:96379]	119.64	0.563764	0.237027	2.37848	0.0173841	0.656316	125.859	119.91	241.165	195.476	144.355	145.78	101.341	86.3542	112.641	156.62	67.1728	67.6272	126.606	84.5929	59.9508	85.9419	48.2538	169.51	111.827	60.8963	116.053	96.2926	137.871	133.549	172.273	106.396	113.416	150.172	149.265	217.683	70.4327	99.5395	184.32	44.6709	84.613	118.605
ENSSSCG00000005052	WDHD1	WD repeat and HMG-box DNA binding protein 1 [Source:VGNC Symbol;Acc:VGNC:94904]	51.1857	-0.522671	0.220095	-2.37475	0.017561	0.658688	44.8868	43.6038	48.4307	55.5452	47.7301	23.4814	48.6436	35.1442	40.4631	31.5343	35.9027	70.8172	37.0262	39.2315	39.9672	61.0913	143.153	43.1872	27.4087	52.3328	82.0503	45.5009	34.7675	56.0428	45.841	78.2113	39.3297	39.4068	64.8529	57.0812	57.1628	37.3273	40.9599	79.0332	64.2243	51.3114
ENSSSCG00000038719	Novel gene	0	1.53092	2.50038	1.05259	2.37544	0.0175278	0.658688	0.880133	0	1.97676	9.61359	0	0.97839	0	3.01236	0	0	0	1.27599	1.19439	0	0	0	0	5.39841	2.19269	0.951505	0	1.05816	0	0	0	0.704606	12.805	0	0	0.967478	2.04153	0	4.81882	0.859056	1.01943	3.36468
ENSSSCG00000034265	DESI1	desumoylating isopeptidase 1 [Source:VGNC Symbol;Acc:VGNC:87263]	413.433	0.436737	0.183836	2.37569	0.017516	0.658688	315.088	343.38	493.202	375.998	353.902	471.584	401.31	531.179	342.296	347.928	474.842	231.591	404.899	470.778	493.345	301.315	429.458	450.227	394.685	255.003	221.018	503.685	547.888	302.87	754.158	211.382	463.725	648.615	302.647	422.788	349.101	473.944	381.891	376.267	280.344	761.259
ENSSSCG00000032403	Novel gene	t-complex 10 like 2, pseudogene [Source:NCBI gene (formerly Entrezgene);Acc:102162648]	1.73829	1.75793	0.740945	2.37255	0.0176655	0.659755	0.880133	2.18019	0.988381	1.06818	1.16415	0	3.24291	1.00412	3.28079	5.25571	0	1.27599	4.77757	0	1.24898	2.07089	0	7.55777	3.28904	1.90301	0.739191	0	0	1.1924	0.73937	3.52303	2.74393	1.06505	0	4.83739	0	2.26226	2.40941	0.859056	1.01943	0
ENSSSCG00000010974	CNTFR	ciliary neurotrophic factor receptor [Source:VGNC Symbol;Acc:VGNC:95975]	190.439	0.670897	0.28268	2.37334	0.0176279	0.659755	124.979	127.541	298.491	288.408	168.802	223.073	201.871	331.359	284.335	186.052	225.84	60.6093	211.408	155.7	538.309	97.3318	143.957	188.944	262.027	112.278	99.0517	202.109	193.02	175.283	214.417	66.9376	148.172	405.784	143.088	143.187	69.412	220.57	224.075	86.7647	79.5159	153.093
ENSSSCG00000034604	CLEC3A	C-type lectin domain family 3 member A [Source:VGNC Symbol;Acc:VGNC:86753]	4.17288	2.20053	0.928483	2.37003	0.0177867	0.660011	0.880133	0	0	1.06818	0	2.93517	1.62145	22.0906	7.65518	1.05114	2.3163	7.65591	0	8.58189	1.24898	1.03545	1.60846	5.39841	3.28904	3.80602	0.739191	0	0	2.3848	6.65433	19.729	1.82929	2.1301	0	35.7967	3.06229	5.65565	0	0	0	0
ENSSSCG00000044047	Novel gene	0	1.27933	-2.40556	1.01454	-2.37108	0.017736	0.660011	1.76027	0	0	1.06818	0	0.97839	0.810727	0	2.18719	0	3.47446	7.65591	1.19439	0	1.24898	2.07089	0	0	0	4.75753	2.21757	1.05816	0	2.3848	0.73937	8.45527	0	0	2.05882	1.93496	0	0	0	0	0	0
ENSSSCG00000030709	Novel gene	2-acylglycerol O-acyltransferase 2-A [Source:NCBI gene (formerly Entrezgene);Acc:100624333]	1.252	-2.44186	1.03027	-2.37013	0.017782	0.660011	18.4828	0	0	0	1.16415	0.97839	1.62145	1.00412	0	0	0	4.46595	0	0	0	0	0.804229	0	1.09635	3.80602	0.739191	1.05816	1.19888	1.1924	1.47874	2.11382	0	0	2.05882	0.967478	0	0	0	0	0	0.841171
ENSSSCG00000005190	NFIB	nuclear factor I B [Source:VGNC Symbol;Acc:VGNC:90716]	274.618	-0.291615	0.123276	-2.36554	0.0180036	0.660111	358.214	308.497	245.119	231.794	285.217	192.743	233.489	253.038	201.222	319.547	198.044	353.448	303.376	235.389	261.036	319.953	316.866	206.219	274.087	350.154	388.076	250.784	225.389	313.601	274.306	326.937	247.869	179.993	394.265	289.276	272.544	214.915	246.964	304.106	274.228	235.528
ENSSSCG00000007720	GTF2IRD1	GTF2I repeat domain containing 1 [Source:VGNC Symbol;Acc:VGNC:88737]	106.006	0.636558	0.268946	2.36687	0.0179395	0.660111	73.0511	78.4868	138.373	80.1133	98.9527	100.774	82.6941	151.622	57.9607	95.6539	78.7544	36.3656	117.051	140.988	121.151	84.9065	90.0737	117.685	175.415	59.9448	31.046	136.503	154.655	98.9692	96.1181	19.0244	138.111	237.506	102.941	50.3089	76.5573	149.309	162.635	65.2883	96.8462	220.387
ENSSSCG00000023859	LRRTM1	leucine rich repeat transmembrane neuronal 1 [Source:VGNC Symbol;Acc:VGNC:89863]	1.61059	-1.9081	0.80566	-2.36837	0.0178667	0.660111	7.9212	1.09009	1.97676	1.06818	2.3283	0	1.62145	2.00824	0	0	0	7.01792	0	0	2.49795	3.10634	1.60846	0	1.09635	6.66054	0.739191	0	0	1.1924	0.73937	2.11382	0	0	5.14706	0	2.04153	0	2.40941	2.57717	1.01943	0
ENSSSCG00000042103	Novel gene	0	25.6703	-0.553235	0.233901	-2.36525	0.0180179	0.660111	28.1643	11.991	18.7792	22.4317	18.6264	30.3301	20.2682	18.0741	19.6848	35.7388	55.5913	46.5735	22.6935	19.6157	23.7305	27.957	20.1057	12.9562	23.0233	45.6722	24.3933	21.1632	27.5742	27.4252	16.2661	40.8671	27.4393	41.5369	31.9118	13.5447	26.5399	13.5736	31.3223	24.0536	19.3692	15.1411
ENSSSCG00000001074	KDM1B	lysine demethylase 1B [Source:VGNC Symbol;Acc:VGNC:89409]	131.426	-0.254855	0.107696	-2.36644	0.0179601	0.660111	130.26	126.451	109.71	150.613	157.16	135.996	115.934	194.799	133.419	112.472	150.56	102.717	123.023	112.791	171.11	115.97	153.608	117.685	127.176	148.435	114.575	138.619	175.036	151.435	136.044	109.214	95.123	112.895	135.882	119.967	146.99	85.9659	125.289	116.832	153.935	123.652
ENSSSCG00000017262	SLC16A6	solute carrier family 16 member 6 [Source:VGNC Symbol;Acc:VGNC:92946]	40.1016	1.7041	0.720152	2.36631	0.0179665	0.660111	23.7636	8.72076	48.4307	28.8408	5.82075	14.6759	7.29654	16.0659	20.7784	7.35799	30.112	2.55197	53.7477	257.457	6.24488	9.31901	16.8888	104.729	1.09635	2.85452	1.47838	63.4897	64.7395	0	102.772	0	132.623	71.3583	10.2941	19.3496	35.7267	127.818	37.3458	8.59056	21.4081	79.9112
ENSSSCG00000049166	Novel gene	0	5.58813	-0.792111	0.335235	-2.36285	0.0181351	0.663001	3.52053	5.45047	1.97676	7.47724	4.6566	6.84873	3.24291	4.01648	13.1232	10.5114	8.10707	5.74193	3.58318	1.22598	8.74283	9.31901	12.0634	4.31872	4.38539	7.61204	3.69596	4.23264	3.59664	2.3848	2.95748	7.04606	3.65858	3.19515	11.3235	3.86991	5.10382	3.39339	7.22823	2.57717	5.09717	5.88819
ENSSSCG00000046476	Novel gene	0	2.53669	-1.32356	0.560697	-2.36056	0.0182474	0.665703	6.16093	3.27028	2.96514	1.06818	5.82075	0.97839	0.810727	2.00824	0	2.10228	3.47446	1.27599	3.58318	2.45197	2.49795	5.17723	0.804229	0	0	2.85452	0	3.17448	2.39776	8.3468	5.91496	0	0.914644	2.1301	1.02941	2.90243	3.06229	0	2.40941	1.71811	9.17491	0.841171
ENSSSCG00000006396	IGSF9	immunoglobulin superfamily member 9 [Source:VGNC Symbol;Acc:VGNC:98811]	1.55848	-1.89935	0.80497	-2.35953	0.0182981	0.666152	2.6404	1.09009	0.988381	2.13635	2.3283	2.93517	0	1.00412	1.0936	1.05114	0	1.27599	3.58318	0	0	1.03545	1.60846	0	0	2.85452	6.65272	0	0	1.1924	2.95748	7.04606	0	1.06505	2.05882	0.967478	5.10382	0	0	3.43622	0	0
ENSSSCG00000048558	Novel gene	0	9.41583	-0.819824	0.348082	-2.35526	0.0185097	0.667469	18.4828	7.63066	7.90705	5.34088	8.14905	7.82712	6.48581	13.0535	16.404	11.5626	4.63261	16.5878	2.38879	4.90394	14.9877	15.5317	5.62961	3.23904	8.77077	15.2241	18.4798	9.52345	4.79552	16.6936	5.17559	19.0244	5.48787	1.06505	16.4706	5.80487	10.2076	3.39339	7.22823	5.15434	8.15547	7.57054
ENSSSCG00000043195	TMEM115	NPR2 like, GATOR1 complex subunit [Source:NCBI gene (formerly Entrezgene);Acc:100517004]	564.025	0.186644	0.0792728	2.35445	0.0185502	0.667469	472.632	540.687	638.494	537.293	576.254	569.423	609.666	666.735	604.759	503.497	669.412	543.57	520.756	588.472	724.406	458.702	443.935	537.681	578.871	489.074	572.873	561.883	597.042	507.962	625.507	543.251	597.263	617.728	538.382	505.991	532.839	590.45	504.771	451.004	529.086	754.53
ENSSSCG00000011673	Novel gene	tetraspanin-6 [Source:NCBI gene (formerly Entrezgene);Acc:100739719]	4.70785	-1.85114	0.786301	-2.35424	0.0185606	0.667469	5.2808	3.27028	2.96514	0	4.6566	1.95678	3.24291	1.00412	2.18719	1.05114	0	45.2975	2.38879	4.90394	1.24898	12.4253	4.02115	1.07968	1.09635	0.951505	5.17434	3.17448	0	0	2.21811	5.63685	0	3.19515	3.08824	2.90243	21.436	0	0	2.57717	19.3692	1.68234
ENSSSCG00000009667	Novel gene	gulonolactone (L-) oxidase [Source:NCBI gene (formerly Entrezgene);Acc:396759]	1.21014	-2.1313	0.905031	-2.35494	0.0185256	0.667469	7.9212	0	0.988381	1.06818	1.16415	1.95678	0.810727	0	1.0936	0	0	2.55197	2.38879	0	1.24898	0	8.84652	0	0	0	1.47838	0	0	1.1924	3.69685	1.40921	0.914644	0	0	1.93496	1.02076	0	0	0.859056	1.01943	0
ENSSSCG00000019284	Novel gene	0	1.58507	-1.46852	0.62289	-2.35759	0.0183942	0.667469	1.76027	4.36038	1.97676	2.13635	2.3283	0.97839	2.43218	0	0	1.05114	3.47446	1.27599	0	2.45197	0	6.21267	3.21692	0	0	0.951505	2.21757	2.11632	2.39776	0	2.21811	0.704606	0.914644	0	2.05882	0	2.04153	1.13113	0	2.57717	4.07774	0
ENSSSCG00000000807	Novel gene	solute carrier family 38 member 1 [Source:NCBI gene (formerly Entrezgene);Acc:100154364]	36.6941	-0.495474	0.210469	-2.35414	0.0185654	0.667469	47.5272	32.7028	41.512	23.4999	24.4471	27.3949	24.3218	29.1195	27.3399	51.506	23.163	27.4337	26.2767	44.1354	36.2203	81.8002	76.4018	31.3108	21.9269	36.1572	40.6555	50.7917	25.1765	45.3112	31.7929	21.8428	35.6711	18.1058	45.2941	28.0569	38.789	30.5405	36.1411	44.6709	41.7968	52.1526
ENSSSCG00000013419	R3HDM4	R3H domain containing 4 [Source:VGNC Symbol;Acc:VGNC:92038]	357.86	0.237536	0.100954	2.35291	0.018627	0.668295	306.286	341.2	412.155	382.407	394.647	340.48	329.155	418.718	335.734	364.746	437.782	276.889	396.539	365.343	447.133	318.917	329.734	346.578	377.143	268.324	340.028	434.904	375.249	310.024	382.994	255.067	353.967	473.947	274.853	305.723	304.188	433.223	362.616	319.569	295.636	471.056
ENSSSCG00000019937	Novel gene	0	1.77455	-1.75737	0.749006	-2.34626	0.0189626	0.671991	4.40067	2.18019	0.988381	0	3.49245	0	1.62145	0	7.65518	3.15343	0	3.82796	0	2.45197	0	7.24812	0.804229	1.07968	1.09635	6.66054	0.739191	0	1.19888	1.1924	0.73937	3.52303	0	0	4.11765	0	1.02076	1.13113	0	0.859056	1.01943	1.68234
ENSSSCG00000002825	Novel gene	carboxylesterase 1 [Source:NCBI gene (formerly Entrezgene);Acc:397478]	45.8163	-1.88402	0.802548	-2.34754	0.0188976	0.671991	116.178	3.27028	3.95353	7.47724	17.4622	30.3301	48.6436	14.0577	19.6848	6.30685	26.6375	555.054	9.55515	3.67795	11.2408	5.17723	4.82538	14.0359	14.2525	279.742	46.5691	7.40713	2.39776	11.924	15.5268	165.582	25.61	9.58544	12.3529	15.4797	14.2907	5.65565	1.2047	115.114	4.07774	5.04702
ENSSSCG00000045883	Novel gene	leukocyte immunoglobulin-like receptor subfamily A member 6 [Source:NCBI gene (formerly Entrezgene);Acc:100521529]	1.65464	-1.71397	0.730478	-2.34637	0.0189572	0.671991	1.76027	1.09009	0	1.06818	0	0.97839	1.62145	0	3.28079	1.05114	0	3.82796	0	0	0	11.3899	6.43383	1.07968	2.19269	2.85452	0.739191	4.23264	0	3.5772	0.73937	2.11382	1.82929	1.06505	2.05882	0	2.04153	0	0	0.859056	0	1.68234
ENSSSCG00000006719	Novel gene	hydroxy-delta-5-steroid dehydrogenase, 3 beta- and steroid delta-isomerase 1 [Source:NCBI gene (formerly Entrezgene);Acc:445539]	11.7047	-2.57496	1.09716	-2.34693	0.018929	0.671991	46.6471	2.18019	3.95353	7.47724	0	5.87034	12.1609	1.00412	5.46799	3.15343	3.47446	208.624	4.77757	0	1.24898	8.28356	0.804229	2.15936	1.09635	56.1388	15.523	0	0	0	1.47874	18.3198	0.914644	0	0	2.90243	1.02076	0	2.40941	3.43622	0	0.841171
ENSSSCG00000048792	Novel gene	0	48.0918	-0.53371	0.227349	-2.34754	0.0188978	0.671991	66.01	58.8651	26.6863	32.0453	64.0282	38.1572	54.3187	61.2513	20.7784	54.6594	54.4332	54.2294	47.7757	36.7795	49.959	73.5166	28.9523	35.6295	27.4087	60.8963	42.1339	39.152	68.3361	95.392	36.2291	61.3007	49.3908	48.9923	71.0294	22.252	42.8721	16.967	69.8729	50.6843	50.9717	19.3469
ENSSSCG00000017393	CNTNAP1	contactin associated protein 1 [Source:VGNC Symbol;Acc:VGNC:86849]	28.575	-0.554971	0.236311	-2.34848	0.0188502	0.671991	43.1265	17.4415	19.7676	27.7726	33.7603	23.4814	18.6467	21.0865	28.4335	34.6877	23.163	42.1075	17.9159	20.8417	31.2244	38.3115	17.693	20.5139	16.4452	39.0117	90.1814	24.3377	15.5854	31.0024	20.7024	43.6856	18.2929	14.9107	43.2353	25.1544	28.5814	21.4915	32.527	34.3622	26.5053	22.7116
ENSSSCG00000050451	Novel gene	0	11.2656	-0.868872	0.371022	-2.34183	0.0191892	0.677765	21.1232	14.1712	1.97676	12.8181	10.4773	8.80551	7.29654	5.0206	4.37439	15.7671	9.26522	12.7599	7.16636	2.45197	17.4857	11.3899	7.23806	4.31872	18.6379	29.4967	21.4366	5.2908	13.1877	19.0784	13.3087	29.5935	8.2318	5.32525	17.5	7.73983	7.14535	0	12.047	7.7315	9.17491	6.72937
ENSSSCG00000021598	EVA1C	eva-1 homolog C [Source:VGNC Symbol;Acc:VGNC:87817]	38.5321	0.817838	0.349377	2.34085	0.0192401	0.677765	44.0067	23.9821	41.512	22.4317	38.4169	43.0492	54.3187	19.0783	21.8719	28.3808	24.3212	46.5735	40.6094	129.954	13.7387	16.5671	23.3227	52.9044	17.5415	17.1271	68.7448	26.454	25.1765	23.848	37.7079	43.6856	47.5615	19.1709	18.5294	29.9918	9.18688	143.654	32.527	36.9394	47.9134	56.3584
ENSSSCG00000002352	ZNF410	zinc finger protein 410 [Source:NCBI gene (formerly Entrezgene);Acc:100512059]	246.258	0.204596	0.0874045	2.34079	0.0192429	0.677765	224.434	210.388	279.712	283.067	240.979	245.576	222.95	210.865	212.158	239.66	229.314	253.921	257.989	255.005	161.118	205.018	267.808	282.876	252.16	235.973	261.674	232.795	244.571	200.323	260.258	240.271	268.905	290.758	203.824	252.512	236.817	332.552	250.579	282.629	206.945	328.898
ENSSSCG00000003814	EFCAB7	EF-hand calcium binding domain 7 [Source:VGNC Symbol;Acc:VGNC:87566]	88.7801	-0.381602	0.16324	-2.33767	0.0194044	0.67794	102.976	116.64	57.3261	80.1133	81.4905	74.3577	93.2336	99.4078	75.4582	125.086	103.076	86.129	84.802	93.1748	107.412	166.707	64.3383	72.3386	88.8041	124.647	66.5272	37.0356	99.507	143.088	68.0221	65.5284	75.9155	75.6185	133.824	67.7235	67.3704	53.1631	115.652	58.4158	93.7879	77.3877
ENSSSCG00000005934	TRAPPC9	trafficking protein particle complex 9 [Source:VGNC Symbol;Acc:VGNC:94380]	176.748	-0.249381	0.106612	-2.33915	0.0193278	0.67794	169.866	178.776	130.466	162.363	203.726	164.37	125.663	196.807	196.848	200.768	224.682	149.928	219.768	170.412	179.853	230.904	209.904	164.112	187.475	175.077	132.315	182.004	130.678	160.974	189.279	140.921	157.319	154.432	202.794	199.301	215.381	161.752	169.863	200.16	202.867	121.129
ENSSSCG00000001197	ZNF165	zinc finger protein 165 [Source:VGNC Symbol;Acc:VGNC:95194]	15.9492	0.558023	0.238687	2.33788	0.0193933	0.67794	13.202	13.0811	17.7909	17.0908	10.4773	28.3733	14.5931	19.0783	27.3399	16.8183	15.056	12.1219	14.3327	11.0339	28.7264	11.3899	12.8677	20.5139	16.4452	16.1756	10.3487	19.0469	10.7899	10.7316	14.048	11.2737	26.5247	34.0816	12.3529	16.4471	14.2907	16.967	14.4565	8.59056	5.09717	12.6176
ENSSSCG00000022925	Novel gene	solute carrier family 2 member 3 [Source:NCBI gene (formerly Entrezgene);Acc:100626468]	1074.29	-1.03531	0.442558	-2.33938	0.0193157	0.67794	1352.77	288.875	280.7	1235.88	408.617	704.441	938.011	190.783	704.277	638.043	430.833	2842.26	1022.4	751.528	192.342	3441.82	2395	722.307	401.263	1375.88	3794.27	261.366	212.202	403.031	635.858	2358.32	798.484	483.532	1332.06	1691.15	890.106	1324.55	705.957	1998.16	1017.4	450.026
ENSSSCG00000045297	Novel gene	0	7.92635	-0.665562	0.285473	-2.33144	0.0197303	0.687939	8.80133	6.54057	5.93029	7.47724	17.4622	12.7191	9.72872	4.01648	5.46799	8.40914	12.7397	8.2939	3.58318	4.90394	11.2408	12.4253	7.23806	8.63745	10.9635	7.61204	2.95677	7.40713	9.59103	14.3088	4.43622	6.34145	6.40251	2.1301	10.2941	2.90243	7.14535	1.13113	8.43293	6.01339	13.2526	8.41171
ENSSSCG00000044939	Novel gene	0	8.74017	-0.945622	0.406011	-2.32905	0.0198562	0.690941	22.0033	13.0811	3.95353	9.61359	12.8056	2.93517	9.72872	3.01236	10.936	7.35799	11.5815	22.9677	2.38879	9.80787	12.4898	7.24812	4.82538	5.39841	5.48173	17.1271	14.7838	6.34897	8.39215	2.3848	10.3512	23.252	3.65858	4.2602	11.3235	1.93496	9.18688	1.13113	6.02352	6.01339	9.17491	1.68234
ENSSSCG00000001832	ACAN	aggrecan [Source:NCBI gene (formerly Entrezgene);Acc:397255]	24.2182	1.81086	0.777921	2.32782	0.0199215	0.691823	7.9212	2.18019	1.97676	22.4317	0	130.126	74.5868	56.2307	12.0296	9.46028	19.6886	51.0394	46.5814	74.785	1.24898	5.17723	4.82538	17.2749	10.9635	3.80602	3.69596	2.11632	1.19888	19.0784	46.5803	59.8915	5.48787	2.1301	7.20588	118.032	12.2492	36.1962	1.2047	3.43622	1.01943	0
ENSSSCG00000015862	LIMS2	LIM zinc finger domain containing 2 [Source:VGNC Symbol;Acc:VGNC:95731]	773.386	0.286302	0.123065	2.32644	0.0199952	0.692993	655.699	613.723	903.381	730.633	782.309	721.074	701.279	784.217	965.647	648.555	730.794	679.462	985.375	845.929	955.466	628.515	535.617	692.076	757.576	635.605	926.207	1008.43	894.364	713.055	609.241	727.858	998.791	1157.71	730.882	649.178	613.479	1124.34	728.846	536.051	563.747	906.782
ENSSSCG00000005648	SLC27A4	solute carrier family 27 member 4 [Source:VGNC Symbol;Acc:VGNC:93038]	184.802	0.427748	0.184103	2.32342	0.0201568	0.697201	124.979	113.37	254.014	201.885	128.056	171.218	179.171	133.548	109.36	218.638	158.667	225.211	140.938	178.994	118.653	118.041	267.004	202.98	181.994	154.144	238.759	234.912	176.235	107.316	196.672	230.406	235.978	350.401	105	160.601	149.032	320.11	167.454	185.556	142.721	270.857
ENSSSCG00000014834	UCP3	uncoupling protein 3 [Source:NCBI gene (formerly Entrezgene);Acc:397116]	1952.84	0.814195	0.350576	2.32245	0.0202088	0.697605	643.378	1299.39	2553.98	2449.33	1249.13	3528.08	1970.88	2231.15	1591.18	1796.4	4079.01	1194.32	3521.07	1894.15	2520.43	615.054	861.33	2051.39	1616.01	941.99	273.501	3203.05	1548.95	1545.35	2240.29	787.045	2648.81	5003.6	904.853	1147.43	1208.58	4677.22	1993.79	944.103	634.088	2934
ENSSSCG00000004821	ASB7	ankyrin repeat and SOCS box containing 7 [Source:VGNC Symbol;Acc:VGNC:85566]	96.6263	0.236941	0.102055	2.32169	0.0202496	0.697627	88.0133	82.8472	115.641	96.1359	77.998	79.2496	109.448	99.4078	88.5814	73.5799	103.076	111.011	88.3851	89.4968	104.914	95.2609	111.788	91.7729	130.465	93.2475	110.14	96.2926	87.5182	85.8528	103.512	95.8264	106.099	126.741	78.2353	87.073	64.3081	122.162	104.809	95.3552	77.477	106.829
ENSSSCG00000011890	NR1I2	nuclear receptor subfamily 1 group I member 2 [Source:VGNC Symbol;Acc:VGNC:90873]	3.46121	-1.3655	0.588468	-2.32044	0.0203171	0.69856	20.2431	1.09009	3.95353	0	2.3283	3.91356	0	3.01236	0	2.10228	3.47446	0.637993	2.38879	4.90394	14.9877	9.31901	2.41269	2.15936	1.09635	1.90301	2.95677	3.17448	1.19888	3.5772	4.43622	4.93224	0	1.06505	2.05882	2.90243	2.04153	1.13113	2.40941	6.01339	5.09717	1.68234
ENSSSCG00000025523	COL2A1	collagen type II alpha 1 chain [Source:VGNC Symbol;Acc:VGNC:86874]	258.508	2.01826	0.870091	2.3196	0.0203626	0.698738	55.4484	2.18019	18.7792	179.454	13.9698	491.152	225.382	686.817	547.892	252.274	151.718	706.896	34.6374	115.243	6.24488	76.6229	41.0157	220.255	46.0466	52.3328	25.1325	27.5122	4.79552	236.095	723.104	863.847	24.6954	135.261	11.3235	2083.95	73.495	1142.44	3.61411	17.1811	6.1166	3.36468
ENSSSCG00000008218	RNF103	ring finger protein 103 [Source:VGNC Symbol;Acc:VGNC:98291]	261.332	0.188644	0.081386	2.31789	0.0204553	0.699151	250.838	219.109	256.979	278.794	227.009	297.431	264.297	280.149	334.641	221.791	232.789	280.717	232.907	315.078	299.754	226.762	189.798	242.928	231.329	260.712	324.505	288.878	221.793	226.556	305.36	253.658	272.564	273.718	237.794	252.512	267.44	324.634	284.31	224.214	220.198	285.998
ENSSSCG00000049515	Novel gene	centromere protein X [Source:NCBI gene (formerly Entrezgene);Acc:110255926]	88.1476	0.327263	0.14117	2.31822	0.0204372	0.699151	56.3285	69.7661	67.2099	105.75	86.1471	91.9687	105.394	121.498	123.577	70.4265	114.657	120.581	97.9403	95.6268	138.636	66.2685	86.8568	74.498	90.9968	56.1388	90.9206	63.4897	53.9496	63.1972	85.7669	104.986	103.355	77.7486	78.2353	86.1056	84.7234	84.8348	95.1716	119.409	51.9911	89.1641
ENSSSCG00000008697	HTT	huntingtin [Source:VGNC Symbol;Acc:VGNC:89006]	688.592	-0.246263	0.10638	-2.31494	0.0206161	0.700502	735.792	743.445	534.714	741.315	683.356	699.549	604.802	633.599	498.68	626.481	796.809	622.043	911.322	698.811	492.096	657.508	1055.95	759.016	620.532	584.224	521.13	685.688	798.453	750.02	802.956	594.687	618.299	681.631	615.588	740.121	755.365	658.318	551.755	793.768	922.588	598.913
ENSSSCG00000012653	ZDHHC9	zinc finger DHHC-type palmitoyltransferase 9 [Source:VGNC Symbol;Acc:VGNC:95131]	1413.9	0.622181	0.268661	2.31586	0.0205659	0.700502	887.174	986.536	2100.31	1863.97	1086.15	1591.84	1274.46	2762.33	1206.24	1289.75	2362.63	694.774	1780.84	1496.93	1082.86	590.204	942.557	2275.97	1417.58	545.212	566.96	1615.81	2162.78	866.875	2463.58	491.11	1147.88	2518.84	797.794	1188.06	937.061	2002.1	1898.61	912.318	1202.93	1889.27
ENSSSCG00000031648	CCN5	cellular communication network factor 5 [Source:VGNC Symbol;Acc:VGNC:95568]	24.8832	-0.88824	0.383648	-2.31525	0.0205993	0.700502	46.6471	27.2524	14.8257	40.5907	54.715	5.87034	8.10727	10.0412	20.7784	32.5854	3.47446	30.6236	10.7495	23.2937	18.7346	50.7368	11.2592	16.1952	21.9269	34.2542	35.4812	33.8611	17.9832	26.2328	17.0055	47.2086	11.8904	14.9107	73.0882	28.0569	38.789	3.39339	18.0706	7.7315	23.447	15.9822
ENSSSCG00000004379	SOBP	sine oculis binding protein homolog [Source:VGNC Symbol;Acc:VGNC:93329]	216.025	-0.405471	0.17523	-2.31394	0.0206711	0.700998	220.033	216.929	165.06	181.59	242.143	173.175	150.795	276.133	459.311	244.916	325.441	192.674	164.826	172.864	383.436	269.216	136.719	174.908	195.15	235.973	280.154	157.666	205.008	324.333	165.619	159.241	177.441	156.562	272.794	189.626	190.883	190.03	180.706	148.617	230.392	166.552
ENSSSCG00000050062	Novel gene	0	3.34298	-1.32379	0.572298	-2.31311	0.0207164	0.701161	9.68147	10.9009	0.988381	1.06818	5.82075	0	1.62145	3.01236	3.28079	4.20457	2.3163	0	1.19439	0	2.49795	7.24812	0.804229	6.47809	2.19269	4.75753	0	3.17448	5.99439	10.7316	0.73937	0.704606	1.82929	2.1301	14.4118	0	1.02076	1.13113	3.61411	0.859056	5.09717	0.841171
ENSSSCG00000031407	STKLD1	serine/threonine kinase like domain containing 1 [Source:VGNC Symbol;Acc:VGNC:93559]	10.6037	-0.612938	0.265303	-2.31033	0.0208699	0.70498	14.0821	7.63066	6.91867	6.40906	6.9849	3.91356	8.91799	6.02471	4.37439	7.35799	9.26522	20.4158	13.1383	7.35591	7.49385	18.638	12.8677	9.71713	7.67443	11.4181	9.60949	12.6979	25.1765	10.7316	14.7874	13.3875	10.0611	11.7155	13.3824	17.4146	11.2284	7.91791	2.40941	11.1677	10.1943	9.25288
ENSSSCG00000015943	GORASP2	golgi reassembly stacking protein 2 [Source:VGNC Symbol;Acc:VGNC:95851]	1374	0.466647	0.202114	2.30883	0.0209532	0.706417	898.616	1097.73	1517.17	1538.17	1216.54	1280.71	987.465	1419.82	1080.47	1107.9	1395.57	884.896	1490.6	1858.59	1086.61	858.384	1747.59	1917.51	1317.81	714.58	809.415	1916.33	1403.89	897.877	1828.46	770.839	1658.25	1665.74	826.618	1369.95	1343.33	2838.01	1132.42	1461.25	1288.56	2836.43
ENSSSCG00000034656	RTN4R	reticulon 4 receptor [Source:NCBI gene (formerly Entrezgene);Acc:100152289]	11.0943	0.679773	0.294566	2.30771	0.0210153	0.70659	7.9212	7.63066	16.8025	14.9545	4.6566	4.89195	12.9716	15.0618	9.84238	12.6137	2.3163	9.56989	8.36076	4.90394	4.9959	17.6026	11.2592	15.1155	9.86712	5.70903	18.4798	9.52345	13.1877	7.1544	14.048	11.9783	13.7197	14.9107	4.11765	10.6423	10.2076	15.8358	8.43293	12.0268	6.1166	31.9645
ENSSSCG00000009338	Novel gene	FRY microtubule binding protein [Source:NCBI gene (formerly Entrezgene);Acc:100155799]	369.044	-0.241912	0.104848	-2.30727	0.0210399	0.70659	445.348	325.938	233.258	286.271	280.56	242.641	376.988	350.438	386.04	443.582	427.358	430.007	335.625	386.185	380.938	453.525	320.888	464.263	319.037	442.45	337.071	360.833	445.983	368.452	336.413	387.533	335.674	325.905	491.029	376.349	388.911	313.323	398.757	412.347	361.899	313.757
ENSSSCG00000048082	Novel gene	0	107.492	-0.507974	0.220287	-2.30596	0.0211127	0.707663	117.938	174.415	73.1402	74.7724	108.266	140.888	101.341	95.3913	115.921	162.927	136.662	165.24	88.3851	87.0449	122.4	143.927	64.3383	82.0558	114.02	195.059	116.053	63.4897	83.9215	188.399	68.0221	143.74	74.0862	79.8787	165.735	61.9186	78.5988	38.4584	93.9669	103.946	85.6325	59.7231
ENSSSCG00000043011	Novel gene	0	6.15719	-0.768485	0.333655	-2.30323	0.0212658	0.711418	7.9212	7.63066	7.90705	11.7499	2.3283	4.89195	1.62145	5.0206	6.56158	6.30685	5.79076	7.01792	5.97197	3.67795	2.49795	7.24812	6.43383	5.39841	8.77077	8.56355	4.43515	7.40713	15.5854	20.2708	5.17559	5.63685	4.57322	5.32525	6.17647	2.90243	5.10382	4.52452	2.40941	2.57717	2.03887	4.20585
ENSSSCG00000002397	POMT2	protein O-mannosyltransferase 2 [Source:VGNC Symbol;Acc:VGNC:91660]	137.475	0.371526	0.16142	2.30161	0.021357	0.711722	106.496	142.802	196.688	127.113	128.056	125.234	109.448	116.478	89.675	142.955	143.611	105.269	152.882	164.282	87.4283	119.076	151.195	145.757	148.007	98.9565	81.3111	175.655	145.064	109.701	210.721	111.328	160.977	178.928	106.029	131.577	124.533	164.014	112.038	117.691	125.39	292.727
ENSSSCG00000001219	TRIM27	tripartite motif containing 27 [Source:VGNC Symbol;Acc:VGNC:94402]	432.06	0.243582	0.105827	2.3017	0.0213518	0.711722	356.454	413.146	534.714	425.134	380.677	359.069	335.641	416.709	304.02	479.321	379.874	331.118	421.621	485.49	383.436	416.249	503.448	500.972	480.2	298.773	357.029	423.264	517.916	411.378	519.038	341.029	535.067	581.517	408.676	401.503	412.389	498.828	463.811	427.81	398.599	650.225
ENSSSCG00000050646	Novel gene	0	13.2845	-0.76065	0.332097	-2.29045	0.0219954	0.713214	27.2841	11.991	12.849	14.9545	9.3132	7.82712	12.9716	4.01648	5.46799	29.432	6.94891	13.3978	8.36076	6.12992	7.49385	18.638	4.02115	5.39841	19.7342	26.6421	20.6974	10.5816	20.3809	34.5796	6.65433	14.0921	9.14644	13.8456	23.6765	9.67478	9.18688	11.3113	18.0706	6.01339	13.2526	4.20585
ENSSSCG00000003037	Novel gene	0	180.258	0.324462	0.14109	2.29969	0.021466	0.713214	146.102	180.956	168.025	165.567	203.726	183.937	158.902	213.877	169.508	250.172	179.514	140.358	149.299	187.576	228.563	184.309	177.735	156.554	242.293	129.405	135.272	198.934	127.081	170.513	156.007	127.534	202.136	248.156	171.912	164.471	143.928	320.11	202.39	122.845	142.721	238.892
ENSSSCG00000003146	NTN5	netrin 5 [Source:VGNC Symbol;Acc:VGNC:90934]	52.2465	-0.437898	0.191206	-2.29019	0.0220101	0.713214	89.7736	70.8562	62.268	58.7497	60.5358	23.4814	50.2651	33.1359	38.2759	60.9662	40.5353	79.1111	38.2206	42.9094	48.7101	82.8356	36.9946	52.9044	40.5648	74.2174	41.3947	32.803	63.5406	75.1212	50.2772	71.1652	42.9883	48.9923	56.6176	40.6341	57.1628	23.7537	56.6211	38.6575	62.1855	33.6468
ENSSSCG00000047114	Novel gene	0	1.57179	-2.19379	0.958262	-2.28934	0.0220598	0.713214	0.880133	1.09009	0	1.06818	0	0	0.810727	1.00412	3.28079	2.10228	0	0	3.58318	0	7.49385	8.28356	0	0	2.19269	0.951505	0	0	1.19888	7.1544	0	0	0	2.1301	8.23529	0	2.04153	0	1.2047	0.859056	1.01943	0
ENSSSCG00000041370	Novel gene	0	20.7872	-0.647418	0.282458	-2.29209	0.0219007	0.713214	27.2841	11.991	12.849	24.5681	17.4622	15.6542	21.8896	11.0453	15.3104	15.7671	12.7397	32.5376	8.36076	19.6157	16.2367	19.6735	29.7565	9.71713	10.9635	39.0117	48.0474	11.6398	20.3809	27.4252	14.048	46.504	26.5247	5.32525	18.5294	33.8617	31.6437	20.3603	9.63764	24.0536	24.4664	13.4587
ENSSSCG00000015507	TNN	tenascin N [Source:NCBI gene (formerly Entrezgene);Acc:102163961]	4.5715	1.67865	0.731175	2.29582	0.0216863	0.713214	0	1.09009	3.95353	1.06818	1.16415	4.89195	4.05363	0	1.0936	14.716	0	1.27599	11.9439	6.12992	1.24898	0	4.02115	24.8327	2.19269	0.951505	12.5663	1.05816	0	0	2.21811	20.4336	3.65858	2.1301	6.17647	9.67478	4.08306	3.39339	4.81882	6.01339	2.03887	1.68234
ENSSSCG00000009021	LRBA	LPS responsive beige-like anchor protein [Source:VGNC Symbol;Acc:VGNC:98074]	256.084	-0.293398	0.127817	-2.29546	0.021707	0.713214	297.485	253.992	147.269	252.09	256.113	230.9	297.537	214.881	228.562	251.223	247.845	377.692	238.879	212.095	277.273	226.762	223.576	201.9	225.847	356.814	387.336	222.214	197.815	264.713	268.391	415.718	203.966	179.993	290.294	279.601	293.98	238.669	201.186	276.616	290.539	189.263
ENSSSCG00000027629	CDIPT	CDP-diacylglycerol--inositol 3-phosphatidyltransferase [Source:VGNC Symbol;Acc:VGNC:86494]	510.397	0.270019	0.117894	2.29036	0.0220004	0.713214	344.132	500.354	518.9	394.157	424.915	415.816	526.162	772.168	617.883	378.411	550.122	618.853	420.427	518.591	605.753	437.993	533.204	457.785	567.908	416.759	640.879	512.15	492.739	487.692	576.709	448.834	670.434	522.939	320.147	553.398	469.551	596.106	430.079	458.736	563.747	609.849
ENSSSCG00000030373	METTL9	methyltransferase like 9 [Source:NCBI gene (formerly Entrezgene);Acc:100628086]	491.699	0.166629	0.0725751	2.29595	0.0216788	0.713214	409.262	426.227	542.621	430.475	540.165	450.06	462.114	563.311	509.616	514.009	510.745	451.061	449.092	489.168	609.5	411.072	451.173	504.211	491.163	495.734	476.778	535.429	515.518	480.537	533.086	410.785	603.665	460.101	379.853	492.446	483.842	557.647	567.416	551.514	426.123	515.638
ENSSSCG00000021359	CDC42EP3	CDC42 effector protein 3 [Source:VGNC Symbol;Acc:VGNC:86457]	423.545	-0.44373	0.193451	-2.29375	0.0218046	0.713214	602.011	422.957	288.607	223.249	417.93	359.069	369.691	227.935	510.71	389.974	401.879	1038.01	346.374	424.191	500.839	477.34	291.935	304.47	323.422	633.702	611.311	432.788	383.641	439.996	277.264	684.877	341.162	314.189	466.324	410.211	488.946	330.29	379.482	538.628	377.191	217.022
ENSSSCG00000000401	GLS2	glutaminase 2 [Source:VGNC Symbol;Acc:VGNC:88497]	9.1866	-0.799152	0.348118	-2.29563	0.0216968	0.713214	52.808	6.54057	9.88381	8.54541	2.3283	10.7623	16.2145	10.0412	6.56158	10.5114	12.7397	8.2939	7.16636	6.12992	11.2408	8.28356	6.43383	3.23904	12.0598	11.4181	10.3487	4.23264	7.19327	5.962	9.61181	6.34145	3.65858	5.32525	11.3235	5.80487	8.16611	5.65565	3.61411	8.59056	6.1166	7.57054
ENSSSCG00000037077	SHMT2	serine hydroxymethyltransferase 2 [Source:VGNC Symbol;Acc:VGNC:92856]	281.536	-0.298524	0.13029	-2.29124	0.0219498	0.713214	291.324	233.28	216.456	226.453	261.934	288.625	300.78	266.092	272.306	252.274	350.92	470.839	340.402	199.835	253.542	246.436	419.004	271	254.352	334.93	391.032	294.169	242.174	259.943	314.972	393.17	225.002	192.774	222.353	287.341	270.502	206.997	195.162	337.609	309.908	241.416
ENSSSCG00000039880	Novel gene	C-type lectin domain family 12 member B [Source:NCBI gene (formerly Entrezgene);Acc:100520308]	18.9255	-0.567725	0.246956	-2.29889	0.0215113	0.713214	24.6437	18.5316	20.756	12.8181	18.6264	13.6975	17.836	3.01236	18.5912	17.8694	13.8978	19.1398	15.5271	23.2937	24.9795	42.4532	11.2592	9.71713	21.9269	27.5936	10.3487	23.2795	19.1821	31.0024	11.8299	15.5013	15.549	13.8456	44.2647	13.5447	19.3945	11.3113	28.9129	11.1677	18.3498	17.6646
ENSSSCG00000016832	IL7R	interleukin 7 receptor [Source:VGNC Symbol;Acc:VGNC:89114]	10.1915	-1.23259	0.538408	-2.28933	0.0220603	0.713214	4.40067	4.36038	10.8722	3.20453	3.49245	2.93517	2.43218	6.02471	7.65518	6.30685	5.79076	12.7599	3.58318	6.12992	3.74693	52.8077	90.8779	5.39841	15.3489	4.75753	3.69596	5.2908	2.39776	3.5772	4.43622	10.5691	2.74393	4.2602	9.26471	22.252	4.08306	4.52452	3.61411	18.8992	10.1943	4.20585
ENSSSCG00000017980	ALOX12B	arachidonate 12-lipoxygenase, 12R type [Source:VGNC Symbol;Acc:VGNC:85265]	21.5641	0.668415	0.291754	2.29102	0.021962	0.713214	17.6027	20.7118	31.6282	13.8863	10.4773	23.4814	29.1862	8.03295	14.2168	18.9206	16.2141	47.2115	13.1383	31.8756	14.9877	25.8861	9.65075	18.3546	38.3721	37.1087	17.7406	11.6398	7.19327	9.5392	11.8299	37.3441	34.7565	31.9515	15.4412	23.2195	21.436	31.6716	30.1176	20.6173	8.15547	22.7116
ENSSSCG00000049383	Novel gene	0	19.0854	-0.622971	0.271566	-2.29399	0.0217909	0.713214	30.8047	17.4415	11.8606	17.0908	17.4622	22.503	25.1325	14.0577	13.1232	21.0228	25.4794	26.7957	11.9439	15.9378	19.9836	34.1697	15.2804	17.2749	9.86712	38.0602	34.0028	8.46529	15.5854	19.0784	8.13307	43.6856	15.549	8.52039	25.7353	15.4797	8.16611	11.3113	15.6612	19.7583	18.3498	14.2999
ENSSSCG00000029803	KDM2B	lysine demethylase 2B [Source:VGNC Symbol;Acc:VGNC:98057]	133.731	-0.245037	0.107094	-2.28805	0.0221344	0.713939	118.818	161.334	124.536	138.863	119.907	146.759	160.524	143.589	154.197	124.035	157.509	177.362	111.079	105.435	156.122	162.565	156.02	96.0916	130.465	177.931	127.141	116.398	140.269	141.896	127.172	161.355	111.587	100.115	157.5	106.423	118.409	104.064	99.9905	122.845	117.235	138.793
ENSSSCG00000016164	IKZF2	IKAROS family zinc finger 2 [Source:VGNC Symbol;Acc:VGNC:95576]	81.1978	-0.484536	0.211882	-2.28682	0.0222063	0.713939	102.095	150.433	41.512	56.6134	95.4603	80.228	71.3439	104.428	148.729	71.4777	72.9636	58.0573	69.2748	53.9433	119.902	130.466	63.5341	64.7809	82.226	89.4415	56.9177	65.606	55.1484	131.164	59.889	57.7777	49.3908	55.3826	125.588	67.7235	75.5365	45.2452	78.3058	90.2009	133.546	48.7879
ENSSSCG00000040144	BCDIN3D	BCDIN3 domain containing RNA methyltransferase [Source:VGNC Symbol;Acc:VGNC:85776]	108.419	0.31601	0.138146	2.28751	0.0221664	0.713939	70.4107	87.2076	167.036	110.022	109.43	122.299	113.502	118.486	73.271	144.006	93.8103	93.7849	107.495	79.689	132.391	86.9774	129.481	103.649	143.621	97.0535	116.053	143.91	83.9215	104.931	104.251	83.8481	115.245	131.001	91.6177	73.5283	87.7857	145.916	104.809	109.1	80.5353	142.999
ENSSSCG00000009568	ZMYM5	zinc finger MYM-type containing 5 [Source:VGNC Symbol;Acc:VGNC:95184]	283.725	0.324042	0.141747	2.28606	0.0222506	0.714037	197.15	204.938	341.98	291.612	227.009	302.323	215.653	340.396	275.587	396.281	299.961	170.982	260.378	371.473	327.232	199.841	298.369	302.311	339.867	195.059	251.325	336.495	317.703	238.48	289.094	168.401	331.101	353.596	238.824	259.284	269.482	411.731	309.609	256.858	247.722	376.003
ENSSSCG00000042815	Novel gene	0	50.2453	1.25131	0.54766	2.28482	0.0223232	0.715043	19.3629	131.901	16.8025	11.7499	165.309	38.1572	8.91799	156.643	15.3104	57.8128	37.0609	7.65591	117.051	122.598	14.9877	8.28356	24.9311	17.2749	69.0698	9.51505	1.47838	22.2214	26.3753	32.1948	14.7874	5.63685	86.8912	76.6835	14.4118	64.821	21.436	33.9339	51.8023	68.7245	119.274	117.764
ENSSSCG00000037854	L3HYPDH	trans-L-3-hydroxyproline dehydratase [Source:VGNC Symbol;Acc:VGNC:89612]	84.2283	-0.404431	0.177212	-2.28219	0.0224783	0.716835	95.9345	127.541	63.2564	73.7042	109.43	91.9687	87.5585	127.523	118.109	71.4777	110.024	100.165	58.5253	53.9433	123.649	113.899	56.2961	50.745	75.6479	129.405	69.484	64.5478	85.1204	101.354	57.6709	105.691	60.3665	67.0981	94.7059	51.2763	86.7649	54.2943	87.9434	71.3017	88.6908	47.1056
ENSSSCG00000047244	Novel gene	0	1.02386	-2.12012	0.929589	-2.2807	0.0225661	0.716835	6.16093	1.09009	0.988381	2.13635	0	2.93517	0.810727	0	1.0936	0	1.15815	2.55197	1.19439	0	0	1.03545	0	0	0	1.90301	5.17434	0	0	0	0	1.40921	0	0	2.05882	0.967478	1.02076	1.13113	0	0	2.03887	0
ENSSSCG00000021216	TCEANC2	transcription elongation factor A N-terminal and central domain containing 2 [Source:VGNC Symbol;Acc:VGNC:98625]	24.2465	-0.378203	0.165708	-2.28234	0.022469	0.716835	23.7636	25.0722	18.7792	25.6362	30.2679	12.7191	26.754	30.1236	18.5912	15.7671	42.8516	22.9677	23.8879	17.1638	22.4816	25.8861	32.9734	18.3546	25.216	30.4482	22.9149	26.454	35.9664	27.4252	25.878	17.6151	20.1222	27.6913	17.5	27.0894	34.706	14.7047	15.6612	27.4898	23.447	18.5058
ENSSSCG00000045703	Novel gene	ring finger protein 212 [Source:NCBI gene (formerly Entrezgene);Acc:110262032]	22.2923	0.940032	0.412094	2.28111	0.0225419	0.716835	22.0033	33.7929	27.6747	43.7953	75.6697	20.5462	7.29654	15.0618	13.1232	17.8694	12.7397	11.4839	26.2767	18.3898	37.4693	9.31901	1.60846	7.55777	20.8306	19.0301	11.8271	9.52345	13.1877	27.4252	18.4843	6.34145	38.4151	31.9515	17.5	24.187	7.14535	26.016	85.534	21.4764	10.1943	11.7764
ENSSSCG00000022664	ZSCAN16	zinc finger and SCAN domain containing 16 [Source:VGNC Symbol;Acc:VGNC:95326]	75.2097	0.444312	0.194843	2.28037	0.022586	0.716835	77.4517	91.568	127.501	98.2723	81.4905	85.12	59.183	95.3913	65.6158	50.4548	100.759	47.8494	66.886	93.1748	98.6691	54.8786	49.058	56.1434	104.153	111.326	50.265	74.0713	67.1372	62.0048	41.4047	50.027	96.9523	128.871	53.5294	62.8861	36.7475	101.802	77.1011	61.852	43.8357	84.1171
ENSSSCG00000038610	INHBB	inhibin subunit beta B [Source:NCBI gene (formerly Entrezgene);Acc:397490]	63.6696	0.59804	0.262361	2.27945	0.0226402	0.717244	37.8457	35.9731	103.78	30.9771	51.2226	47.9411	47.8329	33.1359	37.1823	55.7105	48.6424	64.4373	58.5253	150.796	49.959	26.9216	78.0102	95.0119	30.6977	35.2057	61.3529	85.711	46.7563	65.582	119.778	62.7099	87.8058	50.0573	30.8824	58.0487	71.4535	123.293	65.054	73.8788	53.0106	116.923
ENSSSCG00000009792	ZCCHC8	zinc finger CCHC-type containing 8 [Source:VGNC Symbol;Acc:VGNC:95112]	353.907	0.15076	0.0661895	2.2777	0.0227446	0.719235	325.649	327.028	394.364	372.794	305.007	401.14	398.877	360.479	314.956	383.667	374.083	370.036	355.929	398.445	370.946	319.953	319.279	396.243	338.771	377.748	435.384	308.983	348.874	284.984	382.994	376.964	354.882	374.897	334.559	324.105	292.959	380.06	321.656	346.2	292.578	375.162
ENSSSCG00000005787	CTDP1	CTD phosphatase subunit 1 [Source:VGNC Symbol;Acc:VGNC:87058]	303.428	0.224394	0.0985872	2.27609	0.0228405	0.719865	238.516	250.722	362.736	352.498	263.098	310.15	293.483	318.306	240.591	263.837	288.38	286.459	315.32	324.886	239.803	271.287	386.834	347.657	286.146	235.973	308.243	319.565	321.3	224.171	346.025	276.206	380.492	341.881	266.618	330.878	292.959	435.485	307.2	303.247	251.8	340.674
ENSSSCG00000040678	TYMS	thymidylate synthetase [Source:VGNC Symbol;Acc:VGNC:94616]	25.5743	-1.09731	0.482273	-2.27528	0.0228891	0.719865	28.1643	6.54057	8.89543	14.9545	15.1339	10.7623	17.0253	12.0494	17.4976	14.716	3.47446	44.6595	44.1926	14.7118	8.74283	33.1342	150.391	19.4343	7.67443	16.1756	17.7406	20.1051	4.79552	10.7316	32.5323	35.9349	22.8661	5.32525	16.4706	21.2845	37.7683	15.8358	16.8659	127.14	18.3498	28.5998
ENSSSCG00000044226	Novel gene	0	6.33195	-0.774225	0.340189	-2.27587	0.022854	0.719865	7.9212	7.63066	7.90705	7.47724	4.6566	7.82712	6.48581	4.01648	3.28079	7.35799	12.7397	2.55197	4.77757	0	3.74693	19.6735	9.65075	4.31872	6.57808	9.51505	0.739191	6.34897	4.79552	9.5392	8.13307	3.52303	6.40251	1.06505	8.23529	8.7073	5.10382	1.13113	4.81882	10.3087	5.09717	5.88819
ENSSSCG00000008604	WDR35	WD repeat domain 35 [Source:VGNC Symbol;Acc:VGNC:94916]	178.906	-0.375602	0.165248	-2.27296	0.0230286	0.721631	238.516	235.46	97.8498	196.545	192.085	149.694	174.306	143.589	189.192	217.586	164.458	277.527	127.8	171.638	182.35	128.395	153.608	124.163	145.814	254.052	295.677	180.946	193.02	197.938	185.582	252.954	112.501	143.782	240.882	122.87	182.717	104.064	192.753	201.878	164.129	104.305
ENSSSCG00000046118	Novel gene	0	3.57053	1.75736	0.772991	2.27346	0.0229986	0.721631	0.880133	0	16.8025	5.34088	0	2.93517	1.62145	0	1.0936	0	1.15815	1.27599	2.38879	4.90394	0	0	5.62961	21.5936	1.09635	0	1.47838	0	1.19888	1.1924	11.0906	0.704606	7.31715	2.1301	3.08824	6.77235	3.06229	5.65565	0	5.15434	2.03887	10.9352
ENSSSCG00000021220	CKB	creatine kinase B [Source:VGNC Symbol;Acc:VGNC:86718]	66.0885	-0.612951	0.269809	-2.2718	0.0230986	0.72252	77.4517	21.8019	52.3842	54.477	55.8792	47.9411	39.7256	60.2471	38.2759	48.3525	66.0147	112.287	60.9141	55.1693	53.706	141.856	179.343	31.3108	40.5648	62.7993	82.7894	51.8499	37.1652	52.4656	49.5378	90.1896	47.5615	35.1466	87.5	137.382	58.1836	52.032	63.8493	110.818	59.1272	63.0878
ENSSSCG00000025777	ESR1	estrogen receptor 1 [Source:NCBI gene (formerly Entrezgene);Acc:397435]	50.3208	-0.69119	0.304746	-2.26809	0.0233238	0.725226	78.3319	46.8741	33.605	32.0453	32.5962	41.0924	57.5616	45.1854	33.9015	17.8694	38.219	72.0932	27.4711	38.0055	84.9303	68.3394	21.7142	30.2311	33.9867	81.8294	116.053	30.6867	23.9776	104.931	26.6173	127.534	22.8661	34.0816	113.235	40.6341	55.1213	30.5405	36.1411	49.8253	48.9328	34.488
ENSSSCG00000022968	ARFGEF3	ARFGEF family member 3 [Source:VGNC Symbol;Acc:VGNC:85452]	31.3661	-0.47472	0.209347	-2.26762	0.0233526	0.725226	34.3252	31.6127	23.7212	42.7271	33.7603	19.5678	18.6467	24.0989	27.3399	29.432	40.5353	33.1756	37.0262	11.0339	21.2326	42.4532	33.7776	19.4343	39.4685	42.8177	46.5691	21.1632	21.5798	28.6176	41.4047	59.1869	27.4393	21.301	45.2941	34.8292	35.7267	19.2292	45.7788	24.0536	35.6802	15.1411
ENSSSCG00000045263	Novel gene	0	7.56789	-0.948276	0.41815	-2.26779	0.0233422	0.725226	9.68147	6.54057	2.96514	11.7499	4.6566	12.7191	7.29654	4.01648	3.28079	6.30685	6.94891	13.3978	3.58318	8.58189	4.9959	14.4962	4.82538	5.39841	3.28904	24.7391	17.7406	1.05816	20.3809	9.5392	6.65433	11.9783	6.40251	6.39029	7.20588	1.93496	3.06229	3.39339	3.61411	7.7315	0	5.88819
ENSSSCG00000010134	TANGO2	transport and golgi organization 2 homolog [Source:VGNC Symbol;Acc:VGNC:93734]	419.871	0.423324	0.186548	2.26924	0.0232535	0.725226	290.444	330.299	434.888	553.316	355.066	425.6	228.625	661.715	378.385	397.332	491.057	240.523	498.062	441.354	319.738	371.725	461.628	697.474	509.801	235.973	219.54	453.951	414.812	267.098	623.289	203.631	508.542	554.891	334.559	554.365	389.932	518.058	469.835	350.495	412.871	516.479
ENSSSCG00000003616	FAM167B	family with sequence similarity 167 member B [Source:VGNC Symbol;Acc:VGNC:87925]	138.115	0.591084	0.2609	2.26556	0.0234784	0.725259	96.8147	44.6939	198.665	70.4997	83.8188	121.32	109.448	75.3089	71.0838	136.648	76.4381	107.821	90.7739	221.903	71.1916	124.253	207.491	328.223	212.691	81.8294	187.015	212.69	83.9215	83.468	88.7244	132.466	155.49	124.611	91.6177	215.748	128.616	247.718	163.84	120.268	180.44	224.593
ENSSSCG00000005910	TMEM249	transmembrane protein 249 [Source:VGNC Symbol;Acc:VGNC:94156]	6.60678	-0.794067	0.350319	-2.2667	0.0234087	0.725259	12.3219	8.72076	1.97676	4.27271	4.6566	4.89195	9.72872	2.00824	2.18719	8.40914	5.79076	12.7599	10.7495	2.45197	11.2408	7.24812	6.43383	4.31872	5.48173	16.1756	7.39191	6.34897	4.79552	9.5392	9.61181	14.0921	5.48787	2.1301	7.20588	4.83739	5.10382	2.26226	3.61411	4.29528	5.09717	4.20585
ENSSSCG00000046945	Novel gene	0	538.873	0.96855	0.427513	2.26555	0.0234792	0.725259	337.091	554.858	351.864	511.657	350.409	368.853	216.464	292.199	141.074	1511.54	262.901	161.412	402.511	501.428	178.604	342.732	350.644	2829.84	763.057	213.137	113.096	443.369	507.126	661.782	297.966	69.0514	365.858	467.557	342.794	1092.28	573.669	654.924	1899.82	529.179	491.367	247.304
ENSSSCG00000005205	KIAA2026	KIAA2026 [Source:VGNC Symbol;Acc:VGNC:89450]	410.821	0.175422	0.0774722	2.26432	0.0235543	0.72538	381.978	355.371	447.737	461.452	358.558	383.529	377.799	355.458	359.794	453.042	364.818	402.573	345.18	443.806	392.178	381.044	386.03	543.08	460.466	355.863	470.865	393.636	389.636	368.452	462.846	446.72	329.272	469.687	445.735	456.65	405.243	445.665	497.543	357.367	376.171	464.326
ENSSSCG00000013320	PAX6	paired box 6 [Source:VGNC Symbol;Acc:VGNC:91195]	1.2112	2.53093	1.11818	2.26344	0.0236087	0.72538	0.880133	1.09009	10.8722	1.06818	1.16415	0	0	3.01236	0	2.10228	0	0	0	2.45197	0	1.03545	0	0	0	0	0	2.11632	0	0	3.69685	0	0	0	0	5.80487	0	0	1.2047	0.859056	2.03887	4.20585
ENSSSCG00000025629	COLEC11	collectin subfamily member 11 [Source:VGNC Symbol;Acc:VGNC:86883]	1.8518	-2.06157	0.910558	-2.26407	0.0235698	0.72538	31.6848	1.09009	0	2.13635	1.16415	0	0	1.00412	0	0	1.15815	0.637993	2.38879	0	0	1.03545	4.02115	0	3.28904	0.951505	0.739191	2.11632	0	1.1924	2.21811	0.704606	0.914644	0	0	1.93496	2.04153	0	0	1.71811	0	2.52351
ENSSSCG00000004127	PLAGL1	PLAG1 like zinc finger 1 [Source:VGNC Symbol;Acc:VGNC:91510]	126.356	0.468201	0.207084	2.26092	0.0237643	0.726021	99.4551	93.7482	158.141	124.977	89.6395	168.283	201.06	126.519	106.079	122.984	94.9685	185.018	143.327	99.3047	99.9181	77.6584	151.195	197.582	81.1297	137.968	291.981	81.4784	58.7451	81.0832	141.22	209.973	125.306	145.912	73.0882	139.317	69.412	139.129	91.5575	158.925	87.6713	95.0523
ENSSSCG00000013040	TRPT1	tRNA phosphotransferase 1 [Source:VGNC Symbol;Acc:VGNC:94472]	109.18	0.580347	0.256823	2.25972	0.0238387	0.726021	104.736	151.523	201.63	75.8406	117.579	124.256	53.508	99.4078	50.3055	88.2959	142.453	73.3692	51.3589	165.508	137.387	115.97	45.8411	128.482	142.525	67.5569	19.219	100.525	79.126	150.242	93.1607	52.1408	136.282	214.075	54.5588	110.293	118.409	133.473	215.642	64.4292	105.002	146.364
ENSSSCG00000014909	Novel gene	synaptotagmin like 2 [Source:VGNC Symbol;Acc:VGNC:93691]	349.516	-0.41681	0.184259	-2.26209	0.023692	0.726021	745.473	374.993	266.863	428.339	327.126	247.533	297.537	202.832	311.675	453.042	272.166	273.699	284.266	301.592	393.427	472.163	246.094	308.789	404.552	435.789	413.208	335.437	227.787	575.929	259.519	350.189	289.942	382.353	545.588	287.341	395.036	187.768	472.244	240.536	335.394	236.369
ENSSSCG00000015375	ITGB8	integrin subunit beta 8 [Source:VGNC Symbol;Acc:VGNC:89246]	166.949	-0.672296	0.297344	-2.26101	0.0237588	0.726021	164.585	249.632	82.0357	119.636	167.638	241.662	229.436	182.75	238.404	122.984	155.192	137.168	144.522	62.5252	384.685	373.796	171.301	100.41	260.931	231.216	43.6123	74.0713	109.098	262.328	83.5488	97.2356	86.8912	89.4641	376.765	128.675	125.554	99.5395	177.092	171.811	205.926	58.0408
ENSSSCG00000007986	NME4	NME/NM23 nucleoside diphosphate kinase 4 [Source:VGNC Symbol;Acc:VGNC:90792]	7.48723	-0.708601	0.313633	-2.25933	0.0238626	0.726021	8.80133	5.45047	7.90705	6.40906	9.3132	3.91356	6.48581	2.00824	7.65518	6.30685	5.79076	13.3978	5.97197	2.45197	11.2408	7.24812	5.62961	3.23904	7.67443	9.51505	14.0446	6.34897	9.59103	9.5392	3.69685	15.5013	11.8904	2.1301	10.2941	4.83739	15.3115	3.39339	3.61411	6.01339	10.1943	6.72937
ENSSSCG00000006717	PHGDH	phosphoglycerate dehydrogenase [Source:VGNC Symbol;Acc:VGNC:98184]	27.5716	-0.818068	0.362131	-2.25904	0.0238809	0.726021	66.8901	20.7118	11.8606	8.54541	11.6415	19.5678	51.0758	6.02471	24.0591	25.2274	16.2141	62.5233	39.415	12.2598	61.1998	21.7443	20.91	10.7968	16.4452	56.1388	62.0921	14.8143	11.9888	22.6556	22.9205	45.0948	8.2318	18.1058	23.6765	26.1219	37.7683	15.8358	19.2753	32.6441	47.9134	20.1881
ENSSSCG00000035460	Novel gene	0	1.83299	-1.44489	0.640458	-2.25602	0.0240694	0.73047	4.40067	2.18019	2.96514	1.06818	0	2.93517	1.62145	0	1.0936	0	3.47446	1.27599	0	3.67795	1.24898	2.07089	6.43383	3.23904	0	4.75753	1.47838	0	0	5.962	0.73937	5.63685	0	1.06505	2.05882	0.967478	1.02076	0	0	2.57717	2.03887	0
ENSSSCG00000004196	MED23	mediator complex subunit 23 [Source:VGNC Symbol;Acc:VGNC:90114]	393.036	-0.218651	0.0974152	-2.24453	0.0247983	0.730599	420.704	424.047	347.91	385.612	359.722	325.804	370.502	283.162	320.424	378.411	331.232	468.287	323.681	354.309	368.448	607.806	377.184	394.084	419.901	458.625	437.601	286.762	449.58	547.312	364.51	431.923	336.589	431.345	461.176	347.325	368.496	342.732	403.576	390.871	400.638	428.997
ENSSSCG00000005487	COL27A1	collagen type XXVII alpha 1 chain [Source:VGNC Symbol;Acc:VGNC:86872]	140.46	-0.454719	0.202594	-2.24448	0.0248014	0.730599	124.099	109.009	95.873	164.499	103.609	149.694	172.685	82.3378	153.104	99.8585	111.183	205.434	131.383	104.209	142.383	183.274	217.142	105.809	87.7077	172.222	280.154	104.758	94.7114	135.934	136.044	230.406	117.989	90.5292	261.471	162.536	137.803	72.3923	113.242	201.019	101.943	100.099
ENSSSCG00000031532	GBGT1	globoside alpha-1,3-N-acetylgalactosaminyltransferase 1 (FORS blood group) [Source:NCBI gene (formerly Entrezgene);Acc:110256486]	104.876	0.21079	0.0936289	2.25133	0.0243645	0.730599	78.3319	95.9283	119.594	89.7269	95.4603	97.839	97.2872	80.3295	88.5814	87.2448	92.6522	104.631	94.3571	90.7228	92.4242	88.0128	131.894	118.765	123.887	95.1505	119.749	136.503	98.3081	109.701	114.602	123.306	136.282	118.22	101.912	123.837	96.9726	83.7036	127.699	105.664	91.7491	124.493
ENSSSCG00000025425	FCSK	fucose kinase [Source:VGNC Symbol;Acc:VGNC:88075]	205.141	-0.395839	0.175882	-2.2506	0.0244111	0.730599	243.797	272.524	145.292	217.908	217.696	218.181	204.303	228.939	185.912	197.615	232.789	284.545	176.77	167.96	248.546	276.464	136.719	142.518	184.186	284.5	255.021	154.491	188.224	286.176	134.565	371.327	176.526	159.757	310.882	159.634	183.738	92.7527	169.863	158.925	181.459	134.587
ENSSSCG00000003219	FAM71E1	family with sequence similarity 71 member E1 [Source:VGNC Symbol;Acc:VGNC:87979]	35.0881	0.353097	0.157169	2.24661	0.0246651	0.730599	31.6848	34.883	34.5934	39.5225	44.2377	38.1572	32.4291	49.2018	28.4335	37.8411	37.0609	35.7276	52.5533	28.1976	51.208	37.276	20.91	33.4701	40.5648	21.8846	37.6988	46.5591	33.5686	20.2708	34.011	35.9349	48.4761	34.0816	27.7941	29.0243	31.6437	30.5405	51.8023	25.7717	23.447	22.7116
ENSSSCG00000003583	RPA2	replication protein A2 [Source:VGNC Symbol;Acc:VGNC:92414]	205.691	-0.266277	0.118106	-2.25457	0.0241604	0.730599	242.917	230.01	153.199	191.204	237.487	213.289	185.656	304.248	236.217	189.206	287.222	197.14	219.768	148.344	263.534	211.231	262.983	167.351	176.512	239.779	144.142	188.353	193.02	200.323	184.103	180.379	208.539	133.131	252.206	222.52	198.028	130.08	178.296	249.985	192.673	191.787
ENSSSCG00000012944	PELI3	pellino E3 ubiquitin protein ligase family member 3 [Source:VGNC Symbol;Acc:VGNC:91308]	101.837	0.394272	0.175105	2.25163	0.0243454	0.730599	71.2908	93.7482	135.408	90.795	131.549	111.536	94.0443	188.774	118.109	77.7845	100.759	105.907	91.9683	117.694	113.657	90.0837	44.2326	76.6574	82.226	81.8294	99.7908	101.583	129.479	78.6984	163.401	98.6448	130.794	108.635	65.8824	62.8861	111.263	67.8678	127.699	78.1741	88.6908	134.587
ENSSSCG00000014314	Novel gene	F-box and leucine rich repeat protein 21, pseudogene [Source:NCBI gene (formerly Entrezgene);Acc:100517085]	59.2588	-0.697868	0.30984	-2.25235	0.0243001	0.730599	76.5716	19.6217	26.6863	49.1361	52.3867	37.1788	51.0758	30.1236	51.3991	74.6311	40.5353	184.38	22.6935	58.8472	47.4611	42.4532	42.6242	39.9482	42.7575	166.513	138.229	34.9193	32.3697	42.9264	45.841	157.127	50.3054	38.3418	74.1177	39.6666	77.5781	40.7207	40.9599	55.8386	70.3409	37.0115
ENSSSCG00000034561	Novel gene	0	2.84001	-1.51925	0.674058	-2.25388	0.0242035	0.730599	0.880133	2.18019	0.988381	1.06818	3.49245	0.97839	7.29654	3.01236	13.1232	3.15343	11.5815	1.27599	4.77757	2.45197	7.49385	1.03545	0.804229	3.23904	0	3.80602	0	3.17448	0	8.3468	0	0.704606	0.914644	2.1301	3.08824	0	3.06229	0	1.2047	0.859056	6.1166	0
ENSSSCG00000045477	Novel gene	0	51.5879	-0.605583	0.269295	-2.24877	0.024527	0.730599	52.808	25.0722	41.512	30.9771	43.0735	14.6759	66.4796	23.0947	63.4287	34.6877	46.3261	125.685	51.3589	51.4913	54.9549	63.1621	77.206	33.4701	15.3489	78.9749	99.0517	60.3152	34.7675	66.7744	84.2882	52.8454	44.8176	28.7563	53.5294	29.9918	75.5365	26.016	59.0305	57.5568	43.8357	46.2644
ENSSSCG00000036877	Novel gene	zinc finger protein 705A-like [Source:NCBI gene (formerly Entrezgene);Acc:100525433]	153.362	-0.27732	0.123153	-2.25183	0.0243328	0.730599	211.232	176.595	185.816	161.295	138.534	107.623	159.713	109.449	107.173	203.922	167.932	170.344	145.716	144.666	159.869	239.188	143.153	151.155	141.429	178.883	132.315	135.445	136.672	174.09	121.257	161.355	170.124	153.367	237.794	104.488	155.156	105.195	143.36	111.677	134.565	140.475
ENSSSCG00000015777	TRAPPC11	trafficking protein particle complex 11 [Source:VGNC Symbol;Acc:VGNC:96102]	425.983	-0.143825	0.0639711	-2.24829	0.0245579	0.730599	462.95	428.407	369.655	446.498	387.662	343.415	385.906	427.755	378.385	443.582	384.507	406.401	508.812	409.479	377.191	482.517	395.681	395.163	439.635	459.577	436.123	503.685	444.784	513.924	360.813	371.327	421.651	437.735	501.324	398.601	465.468	424.174	442.127	397.743	478.115	404.603
ENSSSCG00000008284	Novel gene	retinol dehydrogenase 12-like [Source:NCBI gene (formerly Entrezgene);Acc:100513982]	0.941339	-2.55005	1.13358	-2.24956	0.0244771	0.730599	18.4828	0	0	1.06818	0	0.97839	0	0	0	0	0	0.637993	0	0	0	2.07089	0.804229	0	0	0.951505	0.739191	0	0	0	0.73937	0.704606	1.82929	1.06505	0	0.967478	0	1.13113	0	1.71811	0	0
ENSSSCG00000008475	MAP4K3	mitogen-activated protein kinase kinase kinase kinase 3 [Source:VGNC Symbol;Acc:VGNC:98113]	560.448	-0.277924	0.123798	-2.24497	0.0247697	0.730599	702.346	683.489	442.795	475.339	594.881	475.498	492.111	575.36	603.666	626.481	554.755	409.591	502.84	592.15	715.663	773.477	372.358	499.892	585.449	640.363	368.857	570.349	589.848	847.796	428.095	406.558	428.968	551.695	717.5	520.503	679.829	487.517	702.343	417.501	680.982	459.279
ENSSSCG00000028672	GCKR	glucokinase regulator [Source:VGNC Symbol;Acc:VGNC:88385]	10.1193	-0.772625	0.344308	-2.244	0.0248325	0.730599	22.8835	10.9009	2.96514	8.54541	13.9698	19.5678	14.5931	12.0494	9.84238	11.5626	15.056	21.6917	9.55515	7.35591	7.49385	4.14178	8.84652	5.39841	6.57808	19.0301	10.3487	2.11632	10.7899	15.5012	10.3512	16.9105	9.14644	1.06505	8.23529	8.7073	5.10382	3.39339	3.61411	15.463	8.15547	3.36468
ENSSSCG00000012791	NAA10	N-alpha-acetyltransferase 10, NatA catalytic subunit [Source:VGNC Symbol;Acc:VGNC:96746]	3.47947	0.986281	0.439406	2.24458	0.0247953	0.730599	1.76027	2.18019	3.95353	2.13635	4.6566	2.93517	3.24291	2.00824	0	5.25571	2.3163	3.82796	7.16636	3.67795	1.24898	2.07089	1.60846	6.47809	4.38539	3.80602	6.65272	6.34897	3.59664	4.7696	2.21811	2.81842	5.48787	4.2602	2.05882	0.967478	0	2.26226	9.63764	1.71811	1.01943	6.72937
ENSSSCG00000007062	LAMP5	lysosomal associated membrane protein family member 5 [Source:VGNC Symbol;Acc:VGNC:95735]	1.12627	3.12917	1.3903	2.25072	0.0244035	0.730599	0.880133	0	4.94191	0	3.49245	0	0	11.0453	0	1.05114	0	0	0	1.22598	1.24898	0	0.804229	0	0	0	0	1.05816	0	0	0	0.704606	0	0	0	0	0	0	13.2517	0	0	0.841171
ENSSSCG00000044254	SMKR1	small lysine rich protein 1 [Source:HGNC Symbol;Acc:HGNC:43561]	23.2864	-0.428916	0.191064	-2.24488	0.0247761	0.730599	20.2431	20.7118	13.8373	21.3635	16.2981	29.3517	15.4038	20.0824	44.8375	23.1251	30.112	37.0036	29.8598	13.4858	36.2203	23.8152	23.3227	19.4343	18.6379	38.0602	32.5244	17.9887	21.5798	23.848	17.7449	34.5257	23.7807	13.8456	13.3824	16.4471	20.4153	23.7537	16.8659	28.3489	20.3887	17.6646
ENSSSCG00000027294	CDV3	CDV3 homolog [Source:VGNC Symbol;Acc:VGNC:86525]	1646.25	0.33144	0.147846	2.24179	0.0249751	0.731023	1151.21	1381.15	2022.23	1713.36	1717.12	1599.67	1272.84	1749.18	1081.57	1434.81	1454.64	1548.41	1761.73	1975.06	1095.35	1204.22	1970.36	2719.72	1539.27	1198.9	1281.02	1864.48	1957.77	1247.25	2457.67	1269.7	1546.66	1863.84	1007.79	2074.27	1821.04	2271.31	1592.62	1894.22	1505.7	2018.81
ENSSSCG00000039548	PTGFR	prostaglandin F receptor [Source:VGNC Symbol;Acc:VGNC:91954]	85.6729	-0.581579	0.259568	-2.24057	0.0250542	0.731023	124.099	64.3156	75.117	99.3404	81.4905	59.6818	57.5616	53.2183	92.9558	83.0402	32.4283	43.3835	63.3029	64.9772	114.906	161.529	165.671	96.0916	116.213	64.7023	45.8299	73.0131	45.5574	64.3896	67.2827	53.5501	51.2201	110.765	270.735	91.9104	115.346	87.097	42.1647	69.5835	91.7491	90.0053
ENSSSCG00000013767	PALM3	paralemmin 3 [Source:VGNC Symbol;Acc:VGNC:91161]	1.24388	-1.77626	0.792895	-2.24022	0.0250769	0.731023	10.5616	2.18019	0.988381	2.13635	0	1.95678	0	0	3.28079	0	0	1.27599	1.19439	0	1.24898	1.03545	3.21692	1.07968	0	0	2.21757	1.05816	0	2.3848	0.73937	0.704606	0.914644	0	2.05882	0.967478	0	0	0	1.71811	1.01943	0.841171
ENSSSCG00000039546	KNTC1	kinetochore associated 1 [Source:VGNC Symbol;Acc:VGNC:89559]	26.7996	-0.997075	0.44528	-2.23921	0.0251422	0.731023	20.2431	23.9821	11.8606	11.7499	5.82075	23.4814	21.8896	4.01648	20.7784	19.9717	16.2141	26.7957	39.415	12.2598	19.9836	23.8152	148.782	23.753	6.57808	30.4482	22.9149	9.52345	11.9888	14.3088	34.7504	68.3468	23.7807	7.45534	19.5588	39.6666	25.5191	12.4424	13.2517	101.369	29.5636	18.5058
ENSSSCG00000036436	FZD1	frizzled class receptor 1 [Source:VGNC Symbol;Acc:VGNC:88278]	129.481	-0.40921	0.182544	-2.24171	0.0249802	0.731023	188.349	106.829	99.8265	200.817	107.102	70.4441	106.205	72.2966	142.168	152.416	62.5402	124.409	118.245	85.8189	116.155	182.238	204.274	207.299	139.236	124.647	153.013	107.932	128.28	131.164	110.906	176.856	88.7205	72.4233	168.824	142.219	141.886	116.506	108.423	134.013	151.896	116.923
ENSSSCG00000009517	GPR183	G protein-coupled receptor 183 [Source:VGNC Symbol;Acc:VGNC:88623]	38.8143	-1.158	0.516748	-2.24093	0.0250305	0.731023	38.7259	13.0811	16.8025	14.9545	15.1339	25.4381	50.2651	7.02883	42.6503	12.6137	24.3212	163.326	19.1103	18.3898	13.7387	60.0558	204.274	19.4343	17.5415	78.9749	110.14	9.52345	5.99439	8.3468	18.4843	87.3711	23.7807	13.8456	13.3824	49.3414	19.3945	18.0981	16.8659	84.1875	45.8745	16.8234
ENSSSCG00000039569	Novel gene	0	91.3258	-1.593	0.711267	-2.23967	0.0251126	0.731023	89.7736	4.36038	0.988381	301.226	12.8056	3.91356	7.29654	1.00412	529.301	259.632	8.10707	389.813	364.29	12.2598	465.868	7.24812	9.65075	11.8765	7.67443	68.5084	24.3933	348.135	3.59664	20.2708	6.65433	222.655	13.7197	5.32525	15.4412	19.3496	5.10382	0	6.02352	32.6441	7.13604	1.68234
ENSSSCG00000004114	RAB32	RAB32, member RAS oncogene family [Source:NCBI gene (formerly Entrezgene);Acc:100144496]	411.47	0.319829	0.142906	2.23804	0.0252186	0.731794	310.687	289.965	491.226	446.498	302.679	442.232	376.177	325.335	410.099	332.161	396.088	393.003	468.202	560.275	368.448	239.188	447.956	415.677	433.057	283.549	631.27	576.698	529.904	337.449	410.35	399.512	492.993	488.858	234.706	355.064	414.43	608.548	397.552	374.548	288.5	540.032
ENSSSCG00000034545	Novel gene	zinc finger protein 77-like [Source:NCBI gene (formerly Entrezgene);Acc:110259370]	57.8726	0.313068	0.139918	2.23751	0.0252532	0.731794	58.0888	40.3335	89.9427	48.068	51.2226	52.8331	53.508	57.2348	44.8375	49.4037	61.3821	47.2115	68.0804	64.9772	53.706	43.4887	54.6876	69.0996	72.3589	35.2057	61.3529	76.1876	56.3473	57.2352	76.8945	48.6178	65.8544	55.3826	49.4118	37.7316	48.9967	72.3923	69.8729	58.4158	48.9328	84.1171
ENSSSCG00000034518	TOR1A	torsin family 1 member A [Source:VGNC Symbol;Acc:VGNC:94316]	236.125	0.275424	0.12313	2.23685	0.0252962	0.731817	192.749	237.641	312.329	234.999	243.307	252.425	214.843	274.125	225.281	158.722	246.686	172.258	262.767	258.683	271.028	176.026	239.66	237.53	234.618	156.047	235.063	277.238	278.14	171.706	294.269	154.309	263.418	247.091	164.706	272.829	256.212	244.324	206.004	233.663	259.956	339.833
ENSSSCG00000011454	SFMBT1	Scm like with four mbt domains 1 [Source:VGNC Symbol;Acc:VGNC:92773]	192.658	0.491313	0.219855	2.23471	0.0254361	0.73327	83.6127	183.136	247.095	301.226	206.055	269.057	209.167	337.384	262.463	138.751	335.864	110.373	236.49	225.581	237.305	101.474	209.1	220.255	199.535	112.278	104.226	195.76	133.076	131.164	249.168	68.3468	167.38	213.01	95.7353	197.366	164.343	274.865	122.88	231.086	126.41	234.687
ENSSSCG00000043494	Novel gene	0	11.734	0.972958	0.435494	2.23415	0.0254734	0.73327	6.16093	3.27028	7.90705	4.27271	10.4773	23.4814	28.3754	29.1195	14.2168	9.46028	9.26522	8.2939	4.77757	11.0339	7.49385	5.17723	15.2804	8.63745	28.505	8.56355	5.91353	3.17448	4.79552	8.3468	5.17559	33.8211	5.48787	1.06505	5.14706	24.187	5.10382	12.4424	19.2753	27.4898	7.13604	10.094
ENSSSCG00000033394	VWA3B	von Willebrand factor A domain containing 3B [Source:VGNC Symbol;Acc:VGNC:94883]	7.9388	-1.22235	0.546847	-2.23527	0.0253995	0.73327	13.202	16.3514	0.988381	1.06818	12.8056	9.7839	13.7824	10.0412	18.5912	18.9206	18.5304	3.18996	8.36076	0	18.7346	12.4253	0.804229	2.15936	4.38539	9.51505	0.739191	4.23264	3.59664	22.6556	0.73937	0.704606	3.65858	4.2602	13.3824	3.86991	5.10382	3.39339	8.43293	5.15434	12.2332	0
ENSSSCG00000038650	TLCD1	TLC domain containing 1 [Source:VGNC Symbol;Acc:VGNC:94010]	40.1774	0.785983	0.352163	2.23188	0.0256231	0.736356	22.8835	15.2613	57.3261	42.7271	16.2981	25.4381	21.0789	17.07	16.404	55.7105	13.8978	24.2437	58.5253	73.5591	9.99181	14.4962	41.0157	59.3825	31.7941	14.2726	31.7852	94.1763	57.5462	26.2328	48.0591	20.4336	41.159	68.1631	17.5	31.9268	53.0797	92.7527	34.9364	37.7985	31.6025	127.858
ENSSSCG00000032525	Novel gene	0	81.1112	0.977916	0.438804	2.22859	0.025841	0.73725	29.9245	15.2613	166.048	35.2498	41.9094	43.0492	26.754	22.0906	25.1527	96.7051	33.5864	29.9857	94.3571	316.304	43.7142	40.3824	101.333	129.562	53.721	21.8846	28.8285	185.178	65.9383	70.3516	96.8575	9.86448	120.733	72.4233	21.6176	97.7153	124.533	161.752	146.974	107.382	80.5353	162.346
ENSSSCG00000051584	Novel gene	0	12.6052	-0.971094	0.435772	-2.22845	0.0258508	0.73725	18.4828	9.81085	3.95353	11.7499	10.4773	18.5894	19.4574	6.02471	2.18719	18.9206	12.7397	44.0215	4.77757	8.58189	8.74283	17.6026	4.82538	11.8765	7.67443	27.5936	28.8285	2.11632	7.19327	19.0784	5.91496	29.5935	7.31715	10.6505	25.7353	4.83739	7.14535	3.39339	6.02352	4.29528	19.3692	4.20585
ENSSSCG00000050085	Novel gene	0	8.32789	-0.797342	0.358045	-2.22693	0.025952	0.73725	14.0821	18.5316	4.94191	7.47724	4.6566	7.82712	6.48581	9.03707	5.46799	11.5626	6.94891	12.1219	10.7495	3.67795	11.2408	20.7089	3.21692	1.07968	6.57808	11.4181	11.0879	4.23264	4.79552	21.4632	4.43622	13.3875	4.57322	7.45534	12.3529	3.86991	3.06229	2.26226	6.02352	8.59056	10.1943	4.20585
ENSSSCG00000022806	LIN7C	lin-7 homolog C, crumbs cell polarity complex component [Source:VGNC Symbol;Acc:VGNC:89732]	509.648	-0.172677	0.0775384	-2.22699	0.0259483	0.73725	572.087	590.831	466.516	455.043	511.062	447.124	472.654	442.817	505.242	495.088	485.266	355.362	475.369	530.851	482.105	598.487	506.665	396.243	530.632	512.861	480.474	629.606	637.804	482.922	521.995	417.127	438.115	529.329	655.735	531.146	552.233	482.993	533.684	468.186	642.243	511.432
ENSSSCG00000009886	TRAFD1	TRAF-type zinc finger domain containing 1 [Source:VGNC Symbol;Acc:VGNC:94367]	462.802	0.440724	0.197778	2.22838	0.0258551	0.73725	299.245	303.046	480.353	522.338	380.677	391.356	348.612	427.755	352.138	373.155	355.553	432.559	437.148	398.445	338.472	374.831	681.987	1343.12	416.612	337.784	467.908	380.938	422.005	295.715	588.539	392.466	476.53	481.402	346.912	822.356	372.579	656.056	433.694	531.756	481.173	515.638
ENSSSCG00000007650	STAG3	stromal antigen 3 [Source:VGNC Symbol;Acc:VGNC:98343]	2.94124	-1.09958	0.493327	-2.22891	0.0258199	0.73725	2.6404	1.09009	1.97676	5.34088	0	4.89195	1.62145	1.00412	5.46799	6.30685	1.15815	1.27599	1.19439	1.22598	3.74693	4.14178	7.23806	1.07968	5.48173	1.90301	6.65272	1.05816	3.59664	2.3848	3.69685	2.11382	0.914644	2.1301	9.26471	2.90243	5.10382	1.13113	2.40941	0.859056	2.03887	0.841171
ENSSSCG00000008057	Novel gene	amidohydrolase domain containing 2 [Source:VGNC Symbol;Acc:VGNC:98864]	39.7186	0.349439	0.156884	2.22737	0.0259228	0.73725	33.4451	27.2524	51.3958	36.318	38.4169	50.8763	48.6436	48.1977	33.9015	33.6365	34.7446	28.0717	41.8038	51.4913	37.4693	47.6305	68.3595	52.9044	31.7941	28.5452	28.8285	35.9775	35.9664	27.4252	38.4473	23.9566	55.7933	54.3175	24.7059	46.439	31.6437	45.2452	46.9835	37.7985	28.5442	42.8997
ENSSSCG00000014137	HAPLN1	hyaluronan and proteoglycan link protein 1 [Source:VGNC Symbol;Acc:VGNC:88780]	10.3196	1.72115	0.773229	2.22592	0.0260194	0.737564	2.6404	1.09009	0.988381	3.20453	2.3283	1.95678	4.05363	40.1648	7.65518	3.15343	9.26522	21.6917	0	9.80787	3.74693	2.07089	2.41269	4.31872	4.38539	7.61204	0	4.23264	0	16.6936	27.3567	28.1842	1.82929	4.2602	1.02941	111.26	4.08306	29.4094	6.02352	1.71811	2.03887	0.841171
ENSSSCG00000022464	KBTBD2	kelch repeat and BTB domain containing 2 [Source:VGNC Symbol;Acc:VGNC:89317]	732.72	0.33137	0.148898	2.22549	0.0260482	0.737564	542.162	606.093	765.996	825.701	664.73	793.475	753.976	749.073	727.242	841.965	782.911	453.613	744.107	736.816	728.153	610.913	686.008	735.263	847.476	487.171	559.568	806.319	722.924	579.506	694.269	506.612	738.118	1216.29	714.412	710.129	658.393	1497.62	658.973	559.246	594.33	1078.38
ENSSSCG00000005480	RGS3	regulator of G protein signaling 3 [Source:NCBI gene (formerly Entrezgene);Acc:100517994]	1299.59	0.358682	0.161869	2.21588	0.0266994	0.738311	963.746	939.662	1179.14	1059.63	1393.49	2108.43	1580.11	1178.84	1082.66	1466.34	1253.12	893.828	1248.14	1935.83	1475.04	1124.49	904.758	1310.73	1378.11	1118.97	973.515	1688.82	1544.16	921.725	860.627	828.617	1671.05	2140.75	1193.09	1477.34	1233.08	2074.49	1184.22	1036.88	1032.69	1329.05
ENSSSCG00000022507	POLR2H	RNA polymerase II subunit H [Source:VGNC Symbol;Acc:VGNC:91652]	498.469	0.263748	0.119105	2.21443	0.0267995	0.738311	410.142	401.155	607.855	462.521	493.6	466.692	379.42	598.455	463.685	485.628	485.266	356.638	488.507	577.439	423.403	341.697	557.331	547.398	510.898	379.651	433.905	647.594	593.445	437.611	589.278	343.143	632.019	564.476	321.176	529.211	566.524	620.991	493.929	567.836	479.134	687.236
ENSSSCG00000013238	SLC39A13	solute carrier family 39 member 13 [Source:VGNC Symbol;Acc:VGNC:93103]	339.936	0.378692	0.170751	2.2178	0.0265684	0.738311	274.602	248.542	443.783	326.862	225.845	432.449	392.392	280.149	335.734	239.66	309.227	521.878	334.43	371.473	355.958	218.479	322.496	340.1	262.027	316.851	537.392	408.45	299.72	186.014	256.561	453.766	364.943	380.223	249.118	290.243	280.71	516.927	202.39	327.3	273.208	657.795
ENSSSCG00000046768	Novel gene	0	1.37023	-1.82711	0.825133	-2.21433	0.0268064	0.738311	0.880133	3.27028	0	2.13635	0	0	1.62145	0	1.0936	2.10228	1.15815	3.18996	0	0	0	6.21267	1.60846	1.07968	0	6.66054	3.69596	1.05816	0	1.1924	0.73937	1.40921	0	0	0	0	3.06229	0	0	3.43622	2.03887	1.68234
ENSSSCG00000037536	SLC25A28	solute carrier family 25 member 28 [Source:VGNC Symbol;Acc:VGNC:93005]	441.126	0.308576	0.139412	2.21341	0.0268694	0.738311	389.899	434.948	448.725	460.384	473.809	569.423	341.316	499.047	361.981	358.439	448.205	364.294	420.427	590.924	397.174	420.391	477.712	542	520.765	326.366	267.587	412.683	577.86	425.687	422.92	273.387	536.896	679.501	367.5	335.715	291.939	601.761	611.99	366.817	345.588	516.479
ENSSSCG00000014894	Novel gene	teneurin transmembrane protein 4 [Source:NCBI gene (formerly Entrezgene);Acc:100514784]	24.9295	-0.74762	0.337019	-2.21833	0.0265322	0.738311	31.6848	16.3514	14.8257	29.909	18.6264	13.6975	30.8076	18.0741	24.0591	16.8183	17.3723	42.7455	15.5271	30.6496	23.7305	17.6026	47.4495	33.4701	5.48173	56.1388	68.0056	12.6979	15.5854	39.3492	14.048	35.9349	10.9757	11.7155	21.6176	40.6341	37.7683	15.8358	7.22823	25.7717	28.5442	6.72937
ENSSSCG00000024892	NSG1	neuronal vesicle trafficking associated 1 [Source:VGNC Symbol;Acc:VGNC:90907]	12.0861	0.707378	0.318306	2.22232	0.0262618	0.738311	10.5616	10.9009	14.8257	14.9545	12.8056	17.611	22.7003	12.0494	8.74878	7.35799	19.6886	12.7599	4.77757	24.5197	6.24488	6.21267	18.4973	7.55777	9.86712	6.66054	10.3487	16.9306	10.7899	2.3848	12.5693	7.04606	11.8904	8.52039	5.14706	39.6666	11.2284	11.3113	16.8659	9.44962	4.07774	7.57054
ENSSSCG00000031461	ZKSCAN1	zinc finger with KRAB and SCAN domains 1 [Source:VGNC Symbol;Acc:VGNC:95171]	587.062	0.323043	0.145535	2.21969	0.0264395	0.738311	457.669	465.47	770.938	624.883	542.494	579.207	560.212	587.41	406.818	512.957	477.159	483.598	563.754	626.478	399.672	489.766	600.759	711.51	590.931	510.958	416.165	640.187	830.823	456.689	912.383	502.384	719.825	771.096	422.059	519.536	506.299	860.79	469.835	524.024	554.572	1064.92
ENSSSCG00000022630	FLYWCH2	FLYWCH family member 2 [Source:VGNC Symbol;Acc:VGNC:88166]	3.95223	1.06461	0.480099	2.21747	0.026591	0.738311	2.6404	3.27028	4.94191	4.27271	1.16415	0.97839	2.43218	1.00412	4.37439	12.6137	3.47446	0.637993	7.16636	7.35591	2.49795	4.14178	0.804229	6.47809	7.67443	1.90301	0.739191	4.23264	1.19888	1.1924	2.95748	1.40921	6.40251	9.58544	7.20588	2.90243	3.06229	4.52452	8.43293	0.859056	1.01943	6.72937
ENSSSCG00000045267	Novel gene	0	4.96146	-0.939491	0.423047	-2.22077	0.0263663	0.738311	9.68147	1.09009	4.94191	3.20453	13.9698	5.87034	4.05363	2.00824	8.74878	10.5114	8.10707	7.65591	5.97197	1.22598	4.9959	3.10634	1.60846	5.39841	1.09635	2.85452	2.21757	7.40713	8.39215	1.1924	2.95748	9.15988	2.74393	0	4.11765	2.90243	3.06229	3.39339	4.81882	10.3087	8.15547	1.68234
ENSSSCG00000043413	Novel gene	0	7.93032	-0.976191	0.439891	-2.21916	0.0264756	0.738311	13.202	6.54057	0.988381	6.40906	10.4773	0.97839	5.67509	7.02883	13.1232	9.46028	10.4234	25.5197	2.38879	2.45197	7.49385	21.7443	5.62961	5.39841	8.77077	12.3696	13.3054	3.17448	3.59664	14.3088	2.21811	18.3198	2.74393	5.32525	9.26471	3.86991	5.10382	0	8.43293	8.59056	6.1166	5.04702
ENSSSCG00000033526	BAG2	BAG cochaperone 2 [Source:VGNC Symbol;Acc:VGNC:85744]	208.402	0.640743	0.289411	2.21395	0.0268319	0.738311	102.095	99.1986	253.026	331.135	117.579	197.635	76.2083	176.725	87.4878	354.235	208.467	82.939	181.548	294.236	157.371	185.345	123.851	393.004	420.997	164.61	163.361	320.623	207.406	71.544	183.364	85.2573	263.418	320.58	128.676	233.162	300.105	261.291	430.079	100.51	215.101	210.293
ENSSSCG00000042615	Novel gene	0	74.2762	-0.486126	0.219386	-2.21585	0.0267019	0.738311	85.3729	95.9283	57.3261	53.4088	118.743	78.2712	72.9654	74.3048	119.202	80.9379	147.085	75.9211	57.3309	42.9094	156.122	86.9774	30.5607	77.737	74.5516	91.3445	36.9596	61.3733	87.5182	82.2756	65.804	58.4823	72.2569	51.1224	103.971	56.1137	79.6196	41.8518	65.054	38.6575	67.2826	28.5998
ENSSSCG00000033544	NTF3	neurotrophin 3 [Source:VGNC Symbol;Acc:VGNC:90928]	19.4182	0.643571	0.289428	2.2236	0.0261755	0.738311	14.0821	10.9009	28.6631	13.8863	19.7905	22.503	30.8076	3.01236	16.404	13.6648	9.26522	38.9175	17.9159	39.2315	9.99181	15.5317	8.84652	14.0359	16.4452	24.7391	36.9596	13.7561	16.7843	14.3088	10.3512	20.4336	32.0125	20.2359	15.4412	32.8943	19.3945	28.2783	25.2988	12.0268	11.2138	21.0293
ENSSSCG00000017053	NIPAL4	NIPA like domain containing 4 [Source:VGNC Symbol;Acc:VGNC:90751]	9.96331	-0.572337	0.257443	-2.22316	0.0262053	0.738311	11.4417	6.54057	8.89543	7.47724	6.9849	8.80551	12.9716	2.00824	7.65518	10.5114	13.8978	7.65591	9.55515	7.35591	4.9959	6.21267	28.148	9.71713	5.48173	16.1756	11.8271	9.52345	8.39215	7.1544	9.61181	11.2737	10.9757	10.6505	15.4412	8.7073	13.2699	4.52452	10.8423	12.0268	10.1943	11.7764
ENSSSCG00000034348	NBEA	neurobeachin [Source:VGNC Symbol;Acc:VGNC:90590]	185.482	0.29557	0.133549	2.2132	0.0268841	0.738311	211.232	224.56	192.734	123.909	126.892	187.851	186.467	148.61	150.916	169.234	128.555	178	252.017	278.298	217.322	130.466	195.428	178.147	218.173	170.319	188.494	133.328	149.86	193.169	279.482	214.905	174.697	170.408	144.118	201.235	183.738	168.538	248.169	168.375	160.051	229.64
ENSSSCG00000017372	MPP3	membrane palmitoylated protein 3 [Source:VGNC Symbol;Acc:VGNC:98134]	11.7888	-0.806935	0.363892	-2.21751	0.026588	0.738311	36.0855	5.45047	10.8722	23.4999	16.2981	6.84873	12.1609	10.0412	9.84238	12.6137	10.4234	6.37993	13.1383	13.4858	12.4898	16.5671	4.02115	11.8765	4.38539	8.56355	8.13111	12.6979	17.9832	32.1948	4.43622	2.81842	6.40251	20.2359	23.6765	9.67478	12.2492	4.52452	13.2517	4.29528	5.09717	1.68234
ENSSSCG00000033909	Novel gene	GTPase, IMAP family member 1 [Source:NCBI gene (formerly Entrezgene);Acc:110257620]	262.046	-0.843559	0.3807	-2.21581	0.0267045	0.738311	234.996	137.352	200.641	147.408	114.087	127.191	297.537	106.437	387.134	158.722	115.815	449.147	163.632	178.994	149.877	657.508	1498.28	202.98	183.09	326.366	391.771	103.7	74.3305	125.202	176.709	485.474	259.759	122.481	197.647	327.008	174.551	209.259	139.746	412.347	218.159	178.328
ENSSSCG00000040934	ISX	intestine specific homeobox [Source:VGNC Symbol;Acc:VGNC:96164]	1.22116	-2.59969	1.17394	-2.2145	0.0267945	0.738311	7.9212	0	3.95353	0	0	0	0	0	0	5.25571	1.15815	1.91398	1.19439	0	0	1.03545	0.804229	0	0	7.61204	0	4.23264	0	0	3.69685	2.11382	0	0	1.02941	0	1.02076	0	0	0	1.01943	0
ENSSSCG00000005255	Novel gene	structural maintenance of chromosomes 5 [Source:NCBI gene (formerly Entrezgene);Acc:100515003]	397.807	-0.386215	0.174664	-2.21118	0.0270231	0.738671	566.806	631.165	227.328	348.226	447.034	377.659	361.584	331.359	319.33	447.787	262.901	324.738	336.819	411.931	424.652	735.166	291.131	307.709	345.349	564.243	398.424	304.75	334.487	645.088	309.057	379.783	296.345	373.832	593.971	382.154	383.807	277.127	572.235	347.918	445.493	213.657
ENSSSCG00000011524	CHL1	cell adhesion molecule L1 like [Source:NCBI gene (formerly Entrezgene);Acc:100511780]	170.098	-0.511809	0.231467	-2.21116	0.0270251	0.738671	282.523	142.802	163.083	144.204	257.277	97.839	98.0979	128.527	202.316	160.825	89.1777	243.713	119.439	147.118	147.379	118.041	127.872	85.2948	119.502	318.754	358.508	125.921	131.877	194.361	109.427	381.896	114.331	106.505	231.618	163.504	158.218	105.195	166.249	182.12	267.092	132.905
ENSSSCG00000051426	Novel gene	0	20.8672	-0.574018	0.2596	-2.21117	0.0270243	0.738671	22.8835	23.9821	13.8373	23.4999	13.9698	18.5894	8.10727	12.0494	9.84238	30.4831	38.219	28.7097	14.3327	12.2598	16.2367	20.7089	8.84652	25.9123	24.1196	25.6906	13.3054	17.9887	32.3697	38.1568	13.3087	42.2764	23.7807	18.1058	41.1765	14.5122	26.5399	12.4424	19.2753	14.604	14.2721	16.8234
ENSSSCG00000002458	TMEM251	transmembrane protein 251 [Source:VGNC Symbol;Acc:VGNC:98378]	121.91	0.480915	0.217751	2.20856	0.0272056	0.741267	71.2908	49.0543	157.153	119.636	115.251	121.32	106.205	111.457	84.207	112.472	141.295	91.8709	91.9683	175.316	94.9222	80.7647	174.518	157.633	100.864	81.8294	98.3125	134.386	142.667	54.8504	197.412	87.3711	155.49	189.579	72.0588	153.829	87.7857	243.193	104.809	146.899	82.5742	198.516
ENSSSCG00000033613	FOXS1	forkhead box S1 [Source:VGNC Symbol;Acc:VGNC:96303]	154.088	-0.47205	0.21371	-2.20883	0.0271862	0.741267	220.033	137.352	129.478	140.999	129.221	96.8606	139.445	85.3501	122.483	253.325	142.453	185.018	95.5515	111.565	134.889	244.365	89.2695	143.598	222.558	228.361	190.711	116.398	273.344	212.247	110.166	215.609	150.916	97.9845	266.618	122.87	139.845	66.7367	204.8	121.986	102.963	101.782
ENSSSCG00000016170	BARD1	BRCA1 associated RING domain 1 [Source:VGNC Symbol;Acc:VGNC:96509]	24.2813	-0.552646	0.250486	-2.2063	0.0273633	0.744393	26.404	30.5227	19.7676	17.0908	17.4622	16.6326	18.6467	22.0906	16.404	19.9717	33.5864	28.7097	23.8879	12.2598	31.2244	20.7089	63.5341	16.1952	16.4452	25.6906	20.6974	11.6398	23.9776	22.6556	21.4417	35.2303	25.61	10.6505	27.7941	35.7967	27.5606	9.04904	18.0706	52.4024	31.6025	22.7116
ENSSSCG00000017608	Novel gene	phosphatidylcholine transfer protein [Source:NCBI gene (formerly Entrezgene);Acc:110256031]	166.786	-0.394691	0.179007	-2.20489	0.0274618	0.745903	180.427	159.154	100.815	117.499	166.473	271.014	159.713	186.766	232.936	152.416	194.57	176.086	127.8	115.243	268.53	235.046	125.46	143.598	175.415	194.107	273.501	117.456	109.098	190.784	121.257	181.084	114.331	115.025	236.765	137.382	203.132	118.769	198.776	142.603	171.265	90.0053
ENSSSCG00000012059	HLCS	holocarboxylase synthetase [Source:VGNC Symbol;Acc:VGNC:88895]	348.866	-0.333727	0.151411	-2.20411	0.0275166	0.746221	434.786	366.272	215.467	284.135	421.422	243.619	282.944	328.347	294.178	368.951	276.798	567.175	286.654	323.66	309.746	402.788	330.538	258.044	296.014	517.619	357.029	290.994	342.879	394.684	378.558	628.509	243.295	239.636	357.206	390.861	380.745	229.619	348.16	482.79	377.191	307.868
ENSSSCG00000005015	SOS2	SOS Ras/Rho guanine nucleotide exchange factor 2 [Source:VGNC Symbol;Acc:VGNC:93344]	26.2011	-0.444079	0.202551	-2.19243	0.0283486	0.748001	33.4451	34.883	17.7909	22.4317	43.0735	30.3301	29.1862	25.103	26.2463	30.4831	52.1169	17.2258	26.2767	14.7118	26.2285	25.8861	26.5396	17.2749	38.3721	27.5936	15.523	20.1051	38.3641	36.9644	28.0961	16.9105	21.0368	25.5612	40.1471	16.4471	28.5814	15.8358	25.2988	11.1677	15.2915	22.7116
ENSSSCG00000051482	Novel gene	0	37.1558	-0.716974	0.331279	-2.16426	0.0304444	0.748001	51.9279	45.784	16.8025	35.2498	26.7754	34.2437	35.672	28.1153	30.6207	47.3014	22.0049	81.0251	27.4711	18.3898	24.9795	46.595	24.1269	31.3108	17.5415	88.49	93.1381	22.2214	25.1765	64.3896	32.5323	123.306	28.354	14.9107	37.0588	18.3821	26.5399	7.91791	26.5035	32.6441	31.6025	18.5058
ENSSSCG00000005609	GARNL3	GTPase activating Rap/RanGAP domain like 3 [Source:VGNC Symbol;Acc:VGNC:88351]	6.26981	-1.0546	0.490506	-2.15002	0.0315534	0.748001	49.2875	3.27028	8.89543	8.54541	1.16415	8.80551	0	8.03295	6.56158	5.25571	5.79076	2.55197	3.58318	1.22598	2.49795	3.10634	4.02115	3.23904	3.28904	5.70903	7.39191	10.5816	4.79552	9.5392	5.17559	3.52303	3.65858	3.19515	5.14706	3.86991	9.18688	1.13113	9.63764	2.57717	3.0583	8.41171
ENSSSCG00000011342	DHX30	DExH-box helicase 30 [Source:VGNC Symbol;Acc:VGNC:87289]	427.466	0.180955	0.083565	2.16544	0.0303543	0.748001	360.855	397.885	525.819	465.725	427.243	385.486	368.881	460.891	375.104	427.815	455.154	354.724	424.01	442.58	397.174	349.98	476.104	462.103	447.309	352.057	338.55	505.801	444.784	432.841	385.212	388.943	496.652	543.175	386.029	404.406	356.247	487.517	410.804	433.823	457.726	559.378
ENSSSCG00000011376	IHO1	interactor of HORMAD1 1 [Source:VGNC Symbol;Acc:VGNC:86295]	7.01514	-0.821039	0.380276	-2.15906	0.0308455	0.748001	11.4417	9.81085	8.89543	6.40906	9.3132	2.93517	5.67509	4.01648	17.4976	5.25571	11.5815	11.4839	2.38879	3.67795	9.99181	17.6026	5.62961	0	8.77077	10.4666	8.8703	3.17448	2.39776	10.7316	5.17559	11.2737	1.82929	2.1301	9.26471	4.83739	6.12458	0	8.43293	4.29528	6.1166	5.04702
ENSSSCG00000027617	SYNPR	synaptoporin [Source:VGNC Symbol;Acc:VGNC:93674]	5.4673	1.161	0.534176	2.17345	0.0297464	0.748001	1.76027	3.27028	9.88381	22.4317	2.3283	1.95678	11.3502	9.03707	7.65518	3.15343	0	7.65591	3.58318	0	7.49385	2.07089	3.21692	2.15936	7.67443	2.85452	6.65272	2.11632	1.19888	1.1924	0.73937	8.45527	4.57322	1.06505	7.20588	9.67478	6.12458	10.1802	18.0706	3.43622	4.07774	2.52351
ENSSSCG00000011653	PCCB	propionyl-CoA carboxylase subunit beta [Source:VGNC Symbol;Acc:VGNC:91210]	451.993	-0.216262	0.100375	-2.15455	0.0311974	0.748001	480.553	461.11	289.596	426.203	498.256	387.443	400.499	451.854	547.892	460.4	509.587	648.838	464.619	468.326	447.133	482.517	458.411	431.872	488.971	503.346	468.647	489.929	468.762	411.378	341.589	546.07	358.541	348.271	465.294	422.788	496.091	445.665	489.11	513.716	425.104	273.38
ENSSSCG00000032162	P2RY13	purinergic receptor P2Y13 [Source:VGNC Symbol;Acc:VGNC:91125]	3.05135	-0.952001	0.434783	-2.1896	0.0285534	0.748001	8.80133	4.36038	1.97676	3.20453	2.3283	0.97839	3.24291	0	2.18719	0	4.63261	2.55197	2.38879	2.45197	1.24898	6.21267	13.6719	2.15936	1.09635	4.75753	0	2.11632	3.59664	1.1924	0.73937	2.11382	2.74393	2.1301	3.08824	0.967478	2.04153	4.52452	4.81882	2.57717	3.0583	5.88819
ENSSSCG00000002700	Novel gene	synaptonemal complex central element protein 1 like [Source:VGNC Symbol;Acc:VGNC:93651]	3.41564	1.21791	0.56222	2.16624	0.0302925	0.748001	0.880133	9.81085	9.88381	4.27271	1.16415	5.87034	4.86436	6.02471	1.0936	1.05114	3.47446	0	2.38879	2.45197	1.24898	3.10634	2.41269	9.71713	8.77077	0.951505	3.69596	1.05816	5.99439	1.1924	6.65433	2.81842	0.914644	0	3.08824	0.967478	0	0	10.8423	2.57717	2.03887	1.68234
ENSSSCG00000044428	Novel gene	0	5.39431	-0.812149	0.375635	-2.16207	0.0306131	0.748001	5.2808	6.54057	2.96514	3.20453	5.82075	5.87034	8.91799	4.01648	0	8.40914	2.3163	8.9319	5.97197	6.12992	6.24488	6.21267	6.43383	0	3.28904	4.75753	8.13111	1.05816	11.9888	9.5392	4.43622	3.52303	0.914644	3.19515	12.3529	2.90243	7.14535	2.26226	4.81882	9.44962	6.1166	5.04702
ENSSSCG00000030300	MT1X	metallothionein-2A [Source:NCBI gene (formerly Entrezgene);Acc:396827]	24.6988	-1.14832	0.530474	-2.16471	0.0304103	0.748001	128.499	6.54057	13.8373	10.6818	3.49245	32.2869	17.0253	17.07	25.1527	5.25571	32.4283	126.323	15.5271	4.90394	11.2408	9.31901	47.4495	26.992	10.9635	28.5452	62.0921	10.5816	5.99439	4.7696	27.3567	75.3928	10.0611	7.45534	6.17647	5.80487	7.14535	11.3113	12.047	48.9662	11.2138	9.25288
ENSSSCG00000002777	HSD11B2	hydroxysteroid 11-beta dehydrogenase 2 [Source:VGNC Symbol;Acc:VGNC:88985]	3.98123	-0.934732	0.43018	-2.17288	0.0297892	0.748001	4.40067	2.18019	3.95353	4.27271	6.9849	0	4.05363	0	5.46799	3.15343	2.3163	1.91398	3.58318	4.90394	12.4898	7.24812	3.21692	5.39841	2.19269	4.75753	1.47838	0	2.39776	10.7316	2.95748	2.81842	0.914644	2.1301	7.20588	3.86991	6.12458	1.13113	4.81882	1.71811	9.17491	3.36468
ENSSSCG00000044760	Novel gene	luteinizing hormone subunit beta [Source:NCBI gene (formerly Entrezgene);Acc:397153]	9.27973	0.998748	0.460313	2.16971	0.0300286	0.748001	0	18.5316	16.8025	14.9545	6.9849	9.7839	4.05363	12.0494	12.0296	21.0228	11.5815	0	10.7495	13.4858	6.24488	7.24812	6.43383	4.31872	15.3489	2.85452	0	8.46529	9.59103	8.3468	5.17559	0.704606	10.9757	21.301	9.26471	15.4797	6.12458	3.39339	12.047	12.0268	4.07774	12.6176
ENSSSCG00000033542	VSTM1	V-set and transmembrane domain containing 1 [Source:VGNC Symbol;Acc:VGNC:98678]	12.7135	-0.663445	0.304698	-2.17738	0.029452	0.748001	13.202	13.0811	15.8141	11.7499	9.3132	5.87034	9.72872	6.02471	18.5912	18.9206	10.4234	6.37993	2.38879	15.9378	8.74283	25.8861	16.0846	11.8765	10.9635	19.9816	22.9149	12.6979	8.39215	22.6556	12.5693	14.7967	2.74393	9.58544	30.8824	5.80487	13.2699	7.91791	18.0706	5.15434	9.17491	10.094
ENSSSCG00000034697	Novel gene	0	135.978	-0.363839	0.165611	-2.19695	0.0280239	0.748001	149.623	121.001	125.524	119.636	119.907	105.666	141.066	111.457	95.143	127.188	108.866	197.14	112.273	131.18	117.404	180.167	258.962	124.163	120.598	197.913	127.88	86.7692	106.7	143.088	142.698	221.246	117.989	133.131	158.529	127.707	128.616	63.3433	98.7858	181.261	158.012	134.587
ENSSSCG00000032078	ZNF362	zinc finger protein 362 [Source:VGNC Symbol;Acc:VGNC:95229]	244.749	-0.282829	0.128479	-2.20136	0.0277104	0.748001	235.876	269.253	192.734	213.635	288.709	232.857	248.082	317.302	278.867	225.996	339.339	281.993	279.488	191.254	318.489	277.499	180.952	172.749	248.871	287.355	256.499	242.319	243.372	301.677	226.987	257.886	213.112	210.88	322.206	208.975	271.523	131.211	265.035	191.57	237.528	148.887
ENSSSCG00000032960	MANEAL	mannosidase endo-alpha like [Source:VGNC Symbol;Acc:VGNC:89972]	187.125	0.276814	0.127263	2.17514	0.02962	0.748001	174.266	252.902	233.258	198.681	228.173	133.061	158.092	251.03	154.197	182.899	148.244	172.258	226.935	178.994	229.812	167.742	129.481	197.582	180.897	150.338	213.626	256.075	178.633	202.708	162.661	143.74	188.417	221.53	159.559	128.675	167.405	171.932	184.32	140.885	200.829	266.651
ENSSSCG00000023460	HPCAL4	hippocalcin like 4 [Source:VGNC Symbol;Acc:VGNC:88959]	10.9762	1.36632	0.626279	2.18164	0.0291359	0.748001	11.4417	0	8.89543	3.20453	10.4773	3.91356	8.91799	67.276	5.46799	5.25571	3.47446	14.6738	7.16636	2.45197	16.2367	12.4253	4.02115	6.47809	4.38539	7.61204	35.4812	4.23264	2.39776	2.3848	11.8299	21.8428	2.74393	6.39029	8.23529	0.967478	3.06229	2.26226	73.487	9.44962	4.07774	2.52351
ENSSSCG00000050951	Novel gene	0	2.68743	-1.0643	0.486744	-2.18658	0.0287734	0.748001	7.9212	1.09009	2.96514	2.13635	2.3283	0.97839	0	4.01648	2.18719	4.20457	0	3.18996	2.38879	0	2.49795	5.17723	2.41269	2.15936	3.28904	3.80602	0.739191	3.17448	4.79552	1.1924	1.47874	1.40921	3.65858	0	10.2941	4.83739	3.06229	3.39339	1.2047	0.859056	3.0583	0.841171
ENSSSCG00000013900	Novel gene	phosphoinositide-3-kinase regulatory subunit 2 [Source:NCBI gene (formerly Entrezgene);Acc:100739510]	212.502	-0.224571	0.104035	-2.15862	0.03088	0.748001	220.913	203.848	214.479	217.908	256.113	221.116	197.007	214.881	252.621	174.49	211.942	257.749	219.768	144.666	277.273	190.522	263.787	138.199	209.402	217.895	292.72	209.516	183.428	212.247	210.721	315.663	178.356	183.188	198.676	203.17	214.36	170.801	144.565	246.549	219.178	162.346
ENSSSCG00000013785	Novel gene	adhesion G protein-coupled receptor E2-like [Source:NCBI gene (formerly Entrezgene);Acc:110259331]	9.71277	-1.04384	0.485199	-2.15137	0.0314468	0.748001	17.6027	7.63066	7.90705	5.34088	3.49245	7.82712	6.48581	5.0206	8.74878	13.6648	8.10707	16.5878	2.38879	7.35591	3.74693	22.7798	7.23806	3.23904	8.77077	10.4666	62.0921	0	7.19327	8.3468	3.69685	21.1382	7.31715	3.19515	18.5294	1.93496	8.16611	3.39339	7.22823	10.3087	10.1943	2.52351
ENSSSCG00000038575	Novel gene	0	2.97203	-0.997986	0.456933	-2.1841	0.0289553	0.748001	2.6404	3.27028	2.96514	2.13635	4.6566	4.89195	0	1.00412	1.0936	1.05114	2.3163	5.10394	1.19439	3.67795	0	6.21267	4.02115	7.55777	4.38539	4.75753	3.69596	2.11632	5.99439	3.5772	3.69685	1.40921	0.914644	1.06505	8.23529	0	3.06229	2.26226	2.40941	1.71811	3.0583	0.841171
ENSSSCG00000041248	Novel gene	zinc finger BED-type containing 3 [Source:NCBI gene (formerly Entrezgene);Acc:100521776]	86.2633	-1.23909	0.562634	-2.2023	0.0276439	0.748001	168.986	34.883	62.268	55.5452	36.0886	36.2004	83.5048	26.1071	80.9262	29.432	23.163	653.304	16.7215	18.3898	48.7101	59.0204	20.91	50.745	41.6612	364.426	197.364	17.9887	31.1709	36.9644	27.3567	436.151	24.6954	26.6262	82.3529	39.6666	57.1628	14.7047	26.5035	91.0599	61.166	23.5528
ENSSSCG00000014163	SLF1	SMC5-SMC6 complex localization factor 1 [Source:VGNC Symbol;Acc:VGNC:93200]	59.1266	-0.428955	0.195514	-2.19399	0.0282365	0.748001	73.9312	71.9463	40.5236	66.227	39.5811	41.0924	38.9149	47.1936	40.4631	69.3754	40.5353	69.5412	56.1365	39.2315	32.4734	103.545	77.206	57.2231	72.3589	78.9749	50.265	41.2683	52.7507	59.62	53.2347	78.2113	38.4151	52.1874	125.588	44.504	65.3289	30.5405	103.605	54.1205	65.2438	57.1996
ENSSSCG00000049705	Novel gene	0	5.56264	-1.74233	0.794563	-2.19281	0.0283207	0.748001	10.5616	2.18019	0.988381	3.20453	4.6566	18.5894	20.2682	15.0618	5.46799	0	17.3723	0	1.19439	1.22598	31.2244	11.3899	0	1.07968	2.19269	5.70903	0	1.05816	0	10.7316	0.73937	0	3.65858	0	6.17647	1.93496	4.08306	1.13113	1.2047	0.859056	16.3109	0
ENSSSCG00000040961	LIF	LIF interleukin 6 family cytokine [Source:VGNC Symbol;Acc:VGNC:89719]	22.3116	-0.844241	0.39139	-2.15703	0.031003	0.748001	21.1232	6.54057	10.8722	14.9545	16.2981	11.7407	25.1325	5.0206	22.9655	17.8694	12.7397	44.6595	16.7215	13.4858	11.2408	39.3469	51.4707	12.9562	10.9635	32.3512	102.748	9.52345	3.59664	15.5012	18.4843	53.5501	11.8904	19.1709	13.3824	10.6423	24.4983	12.4424	24.0941	39.5166	30.583	15.1411
ENSSSCG00000033833	DUSP18	dual specificity phosphatase 18 [Source:NCBI gene (formerly Entrezgene);Acc:100156909]	24.7917	0.500913	0.231059	2.1679	0.0301662	0.748001	35.2053	23.9821	39.5353	20.2954	18.6264	16.6326	27.5647	12.0494	12.0296	39.9434	12.7397	14.6738	17.9159	35.5535	22.4816	26.9216	25.7353	23.753	29.6014	17.1271	17.0014	28.5703	29.972	19.0784	36.9685	26.0704	27.4393	53.2525	15.4412	21.2845	16.3322	26.016	24.0941	19.7583	14.2721	44.582
ENSSSCG00000010035	YWHAH	tyrosine 3-monooxygenase/tryptophan 5-monooxygenase activation protein eta [Source:VGNC Symbol;Acc:VGNC:95045]	1090.7	0.310494	0.1416	2.19276	0.0283244	0.748001	769.237	753.256	1263.15	1083.13	958.095	1061.55	939.632	854.505	792.858	1160.46	1020.33	997.182	1061.82	1420.92	602.006	785.903	1458.87	1282.66	1170.9	784.992	1512.39	1392.54	1170.11	709.478	1178.56	974.47	1248.49	1206.7	788.529	1267.4	1111.61	1558.7	1078.21	1263.67	945.015	1637.76
ENSSSCG00000039626	DERL3	derlin 3 [Source:VGNC Symbol;Acc:VGNC:87262]	8.33181	-0.633153	0.291082	-2.17517	0.0296173	0.748001	14.9623	5.45047	3.95353	6.40906	4.6566	10.7623	11.3502	6.02471	8.74878	6.30685	9.26522	7.01792	3.58318	2.45197	2.49795	20.7089	20.1057	8.63745	10.9635	7.61204	5.91353	4.23264	5.99439	9.5392	7.3937	11.2737	5.48787	3.19515	11.3235	14.5122	10.2076	5.65565	7.22823	10.3087	6.1166	10.094
ENSSSCG00000010201	RASGEF1A	RasGEF domain family member 1A [Source:VGNC Symbol;Acc:VGNC:92108]	21.4089	1.10863	0.509644	2.1753	0.0296076	0.748001	1.76027	2.18019	15.8141	24.5681	2.3283	27.3949	13.7824	12.0494	10.936	11.5626	18.5304	8.2939	23.8879	46.5874	7.49385	10.3545	41.0157	33.4701	6.57808	3.80602	10.3487	33.8611	19.1821	2.3848	9.61181	6.34145	32.0125	107.57	10.2941	42.569	10.2076	75.7857	20.48	28.3489	13.2526	26.0763
ENSSSCG00000010209	FAM13C	family with sequence similarity 13 member C [Source:VGNC Symbol;Acc:VGNC:87907]	349.208	-0.390565	0.181646	-2.15014	0.0315441	0.748001	481.433	478.552	314.305	418.725	445.869	218.181	248.082	232.956	367.449	337.417	208.467	300.495	382.206	236.615	293.509	528.077	245.29	277.478	485.682	447.207	348.159	242.319	352.47	510.347	312.754	446.72	237.807	269.457	579.559	319.268	381.766	157.227	415.623	341.045	432.24	276.745
ENSSSCG00000010210	SLC16A9	solute carrier family 16 member 9 [Source:VGNC Symbol;Acc:VGNC:92949]	35.1804	0.623088	0.283531	2.1976	0.0279776	0.748001	11.4417	28.3425	32.6166	23.4999	18.6264	65.5522	69.7225	26.1071	31.7143	12.6137	59.0658	26.7957	41.8038	35.5535	37.4693	24.8507	52.2749	60.4621	42.7575	15.2241	22.9149	33.8611	15.5854	11.924	63.5858	30.2981	54.8787	57.5127	28.8235	25.1544	25.5191	48.6386	33.7317	25.7717	30.583	41.2174
ENSSSCG00000051055	Novel gene	0	11.6958	-0.846696	0.392432	-2.15756	0.030962	0.748001	14.9623	10.9009	3.95353	5.34088	13.9698	1.95678	8.10727	5.0206	5.46799	19.9717	5.79076	9.56989	4.77757	13.4858	1.24898	51.7723	16.8888	7.55777	24.1196	17.1271	9.60949	2.11632	3.59664	10.7316	6.65433	14.7967	6.40251	9.58544	27.7941	9.67478	9.18688	6.78678	15.6612	14.604	23.447	8.41171
ENSSSCG00000010479	RBP4	retinol binding protein 4 [Source:VGNC Symbol;Acc:VGNC:92164]	101.493	-1.50683	0.699891	-2.15295	0.0313227	0.748001	659.22	41.4236	57.3261	52.3407	48.8943	51.8547	142.688	16.0659	47.0247	18.9206	13.8978	604.179	14.3327	8.58189	24.9795	8.28356	28.148	20.5139	46.0466	356.814	215.105	25.3959	13.1877	23.848	50.2772	592.574	30.1833	13.8456	19.5588	95.7803	52.059	14.7047	19.2753	176.966	32.6219	16.8234
ENSSSCG00000010652	FAM160B1	family with sequence similarity 160 member B1 [Source:VGNC Symbol;Acc:VGNC:87914]	561.883	-0.326315	0.151666	-2.15154	0.0314335	0.748001	623.134	767.427	433.899	646.247	613.507	573.337	595.884	683.805	570.858	753.669	1046.97	415.971	532.7	475.682	956.715	622.302	356.274	443.749	627.11	641.314	516.695	467.707	558.678	742.865	391.127	391.056	360.37	557.021	663.971	386.991	578.773	410.6	489.11	420.937	497.484	413.856
ENSSSCG00000041411	Novel gene	0	8.39482	-0.673849	0.308979	-2.18089	0.0291918	0.748001	19.3629	9.81085	5.93029	4.27271	5.82075	3.91356	4.86436	12.0494	3.28079	12.6137	5.79076	6.37993	5.97197	9.80787	9.99181	12.4253	8.84652	12.9562	6.57808	17.1271	9.60949	4.23264	7.19327	9.5392	10.3512	16.9105	5.48787	4.2602	13.3824	2.90243	7.14535	2.26226	6.02352	4.29528	13.2526	7.57054
ENSSSCG00000039157	CLASP1	cytoplasmic linker associated protein 1 [Source:VGNC Symbol;Acc:VGNC:95829]	1180.09	-0.258878	0.119875	-2.15958	0.0308054	0.748001	1442.54	1259.06	802.566	1178.2	1171.13	1214.18	1264.73	1211.97	1150.46	1260.32	1629.52	842.15	1172.89	1075.19	1789.78	1624.61	931.298	1020.3	1290.4	1163.69	747.323	1155.51	1249.23	1331.91	1001.85	714.47	1033.55	1241.85	1523.53	1067.13	1313.72	958.067	1380.59	958.707	1303.86	1006.88
ENSSSCG00000045888	Novel gene	0	16.8696	-0.803657	0.371089	-2.16567	0.0303364	0.748001	23.7636	17.4415	5.93029	14.9545	11.6415	18.5894	16.2145	12.0494	2.18719	21.0228	11.5815	39.5555	9.55515	9.80787	14.9877	22.7798	20.91	16.1952	9.86712	30.4482	60.6137	12.6979	14.3865	23.848	14.048	37.3441	6.40251	7.45534	22.6471	7.73983	13.2699	1.13113	14.4565	22.3355	10.1943	9.25288
ENSSSCG00000045902	Novel gene	0	3.46637	-1.02975	0.476187	-2.16249	0.0305803	0.748001	9.68147	3.27028	1.97676	3.20453	2.3283	2.93517	2.43218	3.01236	0	4.20457	1.15815	3.18996	2.38879	3.67795	2.49795	7.24812	7.23806	0	2.19269	9.51505	6.65272	1.05816	2.39776	2.3848	2.21811	11.9783	0.914644	4.2602	5.14706	2.90243	3.06229	1.13113	2.40941	2.57717	1.01943	2.52351
ENSSSCG00000015871	NR4A2	nuclear receptor subfamily 4 group A member 2 [Source:VGNC Symbol;Acc:VGNC:96451]	219.228	-0.612402	0.281605	-2.17469	0.0296536	0.748001	238.516	109.009	75.117	179.454	135.041	311.128	191.331	73.3007	187.005	194.461	165.616	457.441	226.935	328.564	124.898	398.646	310.433	95.0119	131.562	313.045	392.511	92.06	100.706	152.627	242.513	310.731	177.441	84.1389	227.5	288.308	277.648	435.485	193.957	230.227	264.033	175.805
ENSSSCG00000034262	FIGN	fidgetin, microtubule severing factor [Source:VGNC Symbol;Acc:VGNC:95580]	68.6673	-0.702718	0.325681	-2.15768	0.0309524	0.748001	72.1709	91.568	24.7095	40.5907	59.3716	81.2064	69.7225	93.3831	176.069	29.432	104.234	126.961	59.7197	36.7795	134.889	62.1267	41.8199	26.992	51.5283	102.763	144.882	30.6867	63.5406	138.318	31.0536	119.078	30.1833	28.7563	66.9118	44.504	39.8098	21.4915	53.007	59.2749	77.477	37.0115
ENSSSCG00000016199	CYP27A1	cytochrome P450, family 27, subfamily A, polypeptide 1 [Source:NCBI gene (formerly Entrezgene);Acc:100126282]	261.776	-0.896193	0.408105	-2.19599	0.0280929	0.748001	718.189	155.884	156.164	189.067	128.056	220.138	380.231	186.766	293.084	140.853	294.171	951.885	120.634	132.406	233.558	200.876	89.2695	201.9	189.668	1046.66	694.84	117.456	117.49	219.402	118.299	595.392	114.331	127.806	262.5	213.813	146.99	109.72	172.273	133.154	155.973	95.0523
ENSSSCG00000014630	CNGA4	cyclic nucleotide gated channel subunit alpha 4 [Source:VGNC Symbol;Acc:VGNC:86818]	10.9422	0.743534	0.342206	2.17277	0.0297977	0.748001	7.04107	2.18019	14.8257	9.61359	6.9849	5.87034	15.4038	4.01648	2.18719	10.5114	5.79076	10.2079	8.36076	24.5197	1.24898	8.28356	16.0846	10.7968	9.86712	7.61204	14.0446	7.40713	7.19327	8.3468	20.7024	14.7967	24.6954	17.0408	4.11765	10.6423	11.2284	12.4424	9.63764	25.7717	5.09717	19.3469
ENSSSCG00000039996	FAM168A	family with sequence similarity 168 member A [Source:VGNC Symbol;Acc:VGNC:87926]	329.433	-0.218708	0.101548	-2.15375	0.0312596	0.748001	333.571	418.596	266.863	310.839	429.571	304.279	304.022	366.503	412.286	280.655	375.241	336.86	378.623	294.236	442.137	365.512	325.713	211.617	320.133	319.706	396.946	325.914	302.117	385.145	261.737	353.008	271.649	292.889	360.294	281.536	354.205	246.586	242.146	341.045	330.297	317.121
ENSSSCG00000038682	TAF1D	TATA-box binding protein associated factor, RNA polymerase I subunit D [Source:VGNC Symbol;Acc:VGNC:93714]	401.922	-0.168596	0.0780472	-2.16018	0.0307587	0.748001	356.454	379.353	414.132	403.771	436.556	403.097	360.773	318.306	384.946	427.815	465.577	530.172	347.569	407.027	344.717	400.717	470.474	440.51	343.156	482.413	502.65	390.461	402.823	465.036	384.473	403.739	396.956	348.271	374.706	360.869	369.517	430.961	401.167	363.381	421.026	335.627
ENSSSCG00000015403	HGF	hepatocyte growth factor [Source:VGNC Symbol;Acc:VGNC:88869]	100.549	-0.716983	0.331997	-2.15961	0.0308029	0.748001	144.342	107.919	59.3029	93.9996	69.849	55.7682	122.42	19.0783	106.079	72.5288	86.8614	213.728	90.7739	35.5535	66.1957	136.679	90.8779	50.745	73.4552	354.911	134.533	50.7917	73.1316	91.8148	107.948	267.75	98.7816	80.9437	161.618	119	71.4535	35.065	101.195	83.3284	50.9717	40.3762
ENSSSCG00000044034	Novel gene	0	2.77285	-1.74003	0.7955	-2.18734	0.0287177	0.748001	2.6404	0	1.97676	0	12.8056	1.95678	0	3.01236	0	1.05114	11.5815	1.91398	1.19439	0	1.24898	5.17723	4.82538	2.15936	2.19269	0	0.739191	0	0	25.0404	0.73937	2.81842	2.74393	2.1301	0	0.967478	0	0	2.40941	1.71811	5.09717	1.68234
ENSSSCG00000023357	REST	RE1-silencing transcription factor-like [Source:NCBI gene (formerly Entrezgene);Acc:100621006]	255.901	0.224592	0.103962	2.16032	0.030748	0.748001	220.033	207.118	226.339	265.976	172.294	266.122	247.272	318.306	227.468	275.399	253.635	215.004	231.712	350.631	264.783	219.514	275.046	247.247	246.678	250.246	339.289	259.249	261.356	206.285	327.541	233.929	265.247	336.556	211.029	247.674	247.025	286.176	281.901	201.878	211.023	315.439
ENSSSCG00000009225	HSD17B11	estradiol 17-beta-dehydrogenase 11 [Source:NCBI gene (formerly Entrezgene);Acc:100520923]	170.999	-0.425379	0.197754	-2.15105	0.0314723	0.748001	458.55	130.811	151.222	149.545	114.087	135.996	187.278	127.523	157.478	119.83	113.499	276.889	158.854	136.084	151.126	180.167	209.1	172.749	135.947	234.07	281.632	146.026	139.07	169.321	141.22	276.91	158.233	113.96	157.5	138.349	160.26	108.589	161.43	171.811	165.148	165.711
ENSSSCG00000048397	Novel gene	0	2.41837	1.32878	0.614081	2.16385	0.0304762	0.748001	1.76027	6.54057	0.988381	3.20453	1.16415	5.87034	6.48581	1.00412	1.0936	1.05114	4.63261	4.46595	2.38879	2.45197	3.74693	1.03545	0	1.07968	2.19269	0	1.47838	0	2.39776	1.1924	0.73937	3.52303	2.74393	3.19515	3.08824	0.967478	0	1.13113	12.047	1.71811	0	1.68234
ENSSSCG00000025271	Novel gene	paired immunoglobulin-like type 2 receptor beta [Source:NCBI gene (formerly Entrezgene);Acc:100514951]	31.0816	-0.879231	0.407519	-2.15752	0.0309652	0.748001	24.6437	19.6217	20.756	20.2954	15.1339	10.7623	29.1862	11.0453	33.9015	12.6137	11.5815	41.4695	23.8879	18.3898	21.2326	92.1546	197.84	19.4343	17.5415	29.4967	36.9596	14.8143	10.7899	17.886	27.3567	40.1625	33.8418	20.2359	11.3235	55.1463	22.4568	32.8028	13.2517	52.4024	31.6025	26.9175
ENSSSCG00000026653	Novel gene	paired immunoglobin like type 2 receptor alpha [Source:NCBI gene (formerly Entrezgene);Acc:100515653]	23.3989	-0.779099	0.358593	-2.17265	0.0298065	0.748001	20.2431	14.1712	16.8025	20.2954	9.3132	12.7191	12.9716	11.0453	20.7784	17.8694	24.3212	41.4695	8.36076	12.2598	13.7387	54.8786	75.5976	14.0359	25.216	22.8361	42.8731	11.6398	16.7843	15.5012	15.5268	66.233	20.1222	17.0408	19.5588	25.1544	16.3322	15.8358	25.2988	60.993	15.2915	9.25288
ENSSSCG00000007667	LRCH4	leucine rich repeats and calponin homology domain containing 4 [Source:VGNC Symbol;Acc:VGNC:89804]	5.3735	-0.675818	0.310656	-2.17546	0.0295958	0.748001	7.04107	6.54057	3.95353	6.40906	3.49245	4.89195	4.05363	4.01648	2.18719	7.35799	4.63261	6.37993	3.58318	6.12992	2.49795	12.4253	7.23806	5.39841	4.38539	5.70903	5.91353	1.05816	3.59664	10.7316	3.69685	7.04606	2.74393	4.2602	5.14706	2.90243	4.08306	5.65565	3.61411	8.59056	10.1943	5.88819
ENSSSCG00000034105	TMEM127	transmembrane protein 127 [Source:VGNC Symbol;Acc:VGNC:94074]	662.241	0.210809	0.0971109	2.1708	0.029946	0.748001	558.005	521.065	901.404	616.338	597.209	563.553	535.89	559.294	509.616	593.895	562.862	692.222	680.804	701.263	567.035	568.459	753.563	777.37	678.639	503.346	731.06	766.108	744.504	587.853	793.344	628.509	682.325	754.055	550.735	761.405	670.642	855.135	655.359	648.587	642.243	926.97
ENSSSCG00000034715	Novel gene	0	56.3994	0.285913	0.132728	2.15413	0.03123	0.748001	42.2464	58.8651	65.2332	59.8179	74.5056	41.0924	59.183	73.3007	47.0247	45.1991	61.3821	28.7097	65.6917	62.5252	56.2039	50.7368	57.1003	60.4621	80.0333	47.5753	42.8731	48.6754	53.9496	62.0048	52.4953	35.9349	53.0494	56.4476	58.6765	50.3089	51.0382	52.032	87.9434	54.1205	54.03	79.9112
ENSSSCG00000023409	TIA1	TIA1 cytotoxic granule associated RNA binding protein [Source:VGNC Symbol;Acc:VGNC:93975]	498.523	-0.224426	0.102926	-2.18047	0.0292228	0.748001	569.446	654.057	425.004	458.248	479.63	466.692	452.385	497.039	410.099	680.089	507.271	419.799	433.565	445.032	488.35	619.196	468.866	465.343	521.861	681.278	476.039	370.356	492.739	689.207	476.154	564.389	379.577	526.134	590.882	531.146	462.406	380.06	484.291	503.407	506.659	370.115
ENSSSCG00000008447	CAMKMT	calmodulin-lysine N-methyltransferase [Source:VGNC Symbol;Acc:VGNC:86159]	42.0606	-0.430776	0.198837	-2.16648	0.0302745	0.748001	39.606	63.2255	20.756	26.7044	44.2377	44.0276	51.8865	49.2018	44.8375	69.3754	45.1679	60.6093	37.0262	20.8417	54.9549	60.0558	39.4072	41.0279	38.3721	54.2358	53.961	20.1051	27.5742	67.9668	33.2717	49.3224	26.5247	30.8864	51.4706	32.8943	34.706	28.2783	31.3223	42.0937	53.0106	25.2351
ENSSSCG00000031741	Novel gene	ribonucleotide reductase regulatory subunit M2 [Source:NCBI gene (formerly Entrezgene);Acc:100316853]	37.5663	-1.11352	0.516769	-2.15477	0.0311799	0.748001	24.6437	7.63066	21.7444	11.7499	5.82075	8.80551	31.6183	5.0206	29.5271	23.1251	22.0049	49.7634	51.3589	26.9717	12.4898	23.8152	225.184	26.992	7.67443	17.1271	21.4366	17.9887	13.1877	14.3088	54.7134	99.3494	37.5004	14.9107	19.5588	60.9511	57.1628	24.8849	14.4565	172.67	69.3215	26.9175
ENSSSCG00000051090	Novel gene	0	437.829	0.353835	0.163457	2.1647	0.0304108	0.748001	321.249	446.939	477.388	561.861	348.081	540.071	488.868	475.952	248.247	578.128	537.383	249.455	455.064	512.461	305.999	349.98	390.051	617.578	506.512	289.258	273.501	399.985	577.86	420.917	506.469	240.975	449.09	718.908	342.794	494.381	373.6	600.63	418.032	377.126	374.132	492.926
ENSSSCG00000006107	PDP1	pyruvate dehyrogenase phosphatase catalytic subunit 1 [Source:VGNC Symbol;Acc:VGNC:91286]	520.341	-0.446199	0.202861	-2.19953	0.0278406	0.748001	569.446	582.111	329.131	382.407	630.969	354.177	347.802	479.969	710.838	709.521	488.74	310.064	539.866	541.885	895.516	683.394	364.316	245.088	676.446	499.54	374.031	713.2	642.599	742.865	360.073	291.707	353.967	380.223	1023.24	544.69	611.438	341.601	524.046	410.629	601.466	475.261
ENSSSCG00000006635	SEMA6C	semaphorin 6C [Source:VGNC Symbol;Acc:VGNC:92710]	1031.2	-0.728183	0.331751	-2.19497	0.0281659	0.748001	1578.96	2084.26	505.063	790.451	1522.71	982.304	826.13	1380.66	2065.81	936.568	1370.09	371.95	873.102	622.8	2296.87	2230.35	260.57	524.725	1277.24	1127.53	286.067	690.979	824.829	2301.33	560.443	272.683	533.238	776.421	2019.71	551.463	1030.97	487.517	1133.63	469.045	1056.13	500.497
ENSSSCG00000006796	CHI3L2	chitinase 3 like 2 [Source:VGNC Symbol;Acc:VGNC:86640]	2.30028	-1.30199	0.597537	-2.17893	0.029337	0.748001	3.52053	2.18019	0.988381	1.06818	1.16415	1.95678	0	0	3.28079	0	0	4.46595	1.19439	1.22598	3.74693	4.14178	4.82538	2.15936	4.38539	1.90301	8.8703	1.05816	0	2.3848	0.73937	5.63685	0.914644	0	5.14706	0.967478	3.06229	2.26226	1.2047	3.43622	4.07774	0.841171
ENSSSCG00000012832	Novel gene	matrix-remodeling-associated protein 5 [Source:NCBI gene (formerly Entrezgene);Acc:100519997]	215.19	-0.798219	0.370212	-2.15611	0.0310748	0.748001	331.81	104.649	111.687	234.999	77.998	174.153	197.817	74.3048	173.882	79.8868	112.341	456.803	278.294	172.864	73.6896	348.945	723.806	164.112	164.452	171.271	579.526	116.398	55.1484	125.202	258.04	627.099	171.038	97.9845	173.971	180.918	219.464	125.555	138.541	411.488	152.915	85.7994
ENSSSCG00000044694	Novel gene	0	11.7263	-0.699196	0.318676	-2.19407	0.0282307	0.748001	18.4828	10.9009	6.91867	18.159	13.9698	6.84873	6.48581	3.01236	13.1232	26.2786	8.10707	11.4839	4.77757	7.35591	14.9877	20.7089	7.23806	11.8765	6.57808	7.61204	15.523	5.2908	15.5854	17.886	6.65433	14.7967	4.57322	21.301	19.5588	5.80487	15.3115	3.39339	18.0706	8.59056	17.3304	7.57054
ENSSSCG00000012118	TLR8	toll like receptor 8 [Source:VGNC Symbol;Acc:VGNC:94027]	38.8364	-1.00391	0.464189	-2.16272	0.0305626	0.748001	43.1265	19.6217	40.5236	34.1817	13.9698	10.7623	32.4291	8.03295	89.675	18.9206	13.8978	70.1792	19.1103	20.8417	12.4898	81.8002	307.216	30.2311	20.8306	46.6237	39.9163	25.3959	8.39215	14.3088	35.4898	45.7994	35.6711	11.7155	13.3824	44.504	20.4153	32.8028	18.0706	72.1607	20.3887	25.2351
ENSSSCG00000022390	RGN	regucalcin [Source:VGNC Symbol;Acc:VGNC:92256]	39.3642	-0.630483	0.289137	-2.18057	0.029215	0.748001	146.102	39.2434	16.8025	30.9771	60.5358	38.1572	44.59	38.1565	69.9902	44.148	49.8006	45.2975	37.0262	29.4236	44.9631	28.9925	17.693	15.1155	38.3721	36.1572	65.788	25.3959	28.7731	33.3872	16.2661	51.4362	35.6711	28.7563	56.6176	19.3496	39.8098	28.2783	45.7788	21.4764	33.6413	15.1411
ENSSSCG00000032946	Novel gene	high mobility group nucleosome binding domain 5 [Source:NCBI gene (formerly Entrezgene);Acc:100623249]	20.6128	-0.552881	0.251688	-2.1967	0.0280422	0.748001	22.8835	14.1712	10.8722	20.2954	12.8056	12.7191	24.3218	22.0906	20.7784	13.6648	13.8978	28.0717	14.3327	11.0339	16.2367	15.5317	36.9946	16.1952	13.1562	25.6906	30.3069	8.46529	16.7843	29.81	25.878	38.0487	14.6343	8.52039	19.5588	21.2845	26.5399	20.3603	10.8423	47.2481	33.6413	24.3939
ENSSSCG00000040321	Novel gene	factor VIII intron 22 protein [Source:NCBI gene (formerly Entrezgene);Acc:100516587]	5.93311	6.17301	2.86467	2.15488	0.0311711	0.748001	0	0	0	0	1.16415	0	0	73.3007	0	0	0	0	28.6654	0	1.24898	0	0	0	46.0466	0	0	19.0469	0	0	0	0	42.9883	0	0	0	0	1.13113	0	0	0	0
ENSSSCG00000021411	HIST1H2BD	histone cluster 1, H2bd [Source:NCBI gene (formerly Entrezgene);Acc:100157327]	60.4514	-0.500325	0.228758	-2.18713	0.028733	0.748001	53.6881	37.0632	39.5353	58.7497	64.0282	97.839	85.1263	70.2883	127.951	63.0685	147.085	55.5054	38.2206	41.6835	126.147	78.6938	32.1692	50.745	47.1429	66.6054	44.3515	35.9775	63.5406	50.0808	37.7079	54.9593	39.3297	34.0816	82.3529	32.8943	54.1005	66.7367	55.4164	67.8654	32.6219	42.8997
ENSSSCG00000001500	COL21A1	collagen type XXI alpha 1 chain [Source:NCBI gene (formerly Entrezgene);Acc:100523618]	144.9	-0.452858	0.210199	-2.15443	0.0312067	0.748001	159.304	141.712	121.571	77.9769	129.221	156.542	161.335	114.47	299.646	173.438	163.299	91.2329	155.271	126.276	293.509	192.593	120.634	68.0199	110.731	131.308	195.886	134.386	69.535	181.245	93.1607	84.5527	118.904	113.96	184.265	103.52	188.841	230.751	122.88	130.577	182.479	93.3699
ENSSSCG00000050362	Novel gene	0	1.04172	-1.59813	0.736861	-2.16883	0.0300956	0.748001	1.76027	2.18019	0.988381	0	1.16415	0.97839	1.62145	1.00412	0	1.05114	3.47446	1.27599	0	0	0	2.07089	0	0	0	0.951505	0.739191	0	4.79552	3.5772	2.21811	0.704606	0.914644	1.06505	3.08824	0	0	0	0	0.859056	1.01943	0
ENSSSCG00000040355	TICRR	TOPBP1 interacting checkpoint and replication regulator [Source:VGNC Symbol;Acc:VGNC:93977]	5.04999	-1.46205	0.676253	-2.16198	0.0306195	0.748001	1.76027	2.18019	0.988381	2.13635	1.16415	2.93517	2.43218	0	4.37439	3.15343	1.15815	5.10394	3.58318	1.22598	2.49795	6.21267	43.4284	3.23904	0	1.90301	2.21757	5.2908	0	3.5772	10.3512	9.86448	6.40251	3.19515	3.08824	9.67478	3.06229	0	1.2047	24.9126	6.1166	3.36468
ENSSSCG00000042694	Novel gene	0	16.5042	-0.459085	0.209574	-2.19056	0.0284835	0.748001	22.8835	9.81085	11.8606	13.8863	18.6264	19.5678	22.7003	17.07	12.0296	19.9717	16.2141	17.8638	13.1383	19.6157	12.4898	25.8861	19.3015	12.9562	8.77077	23.7876	25.1325	11.6398	20.3809	20.2708	13.3087	19.729	14.6343	10.6505	20.5882	7.73983	10.2076	6.78678	26.5035	17.1811	18.3498	12.6176
ENSSSCG00000000019	NUP50	nucleoporin 50 [Source:VGNC Symbol;Acc:VGNC:90983]	721.202	0.208871	0.0964312	2.16601	0.0303101	0.748001	547.443	688.94	793.67	694.315	736.907	845.329	670.471	878.604	698.809	617.02	712.264	593.333	740.524	747.85	754.381	590.204	841.224	748.219	725.781	651.781	640.879	796.795	780.47	658.205	806.653	536.205	707.935	724.233	487.941	740.121	732.909	953.543	716.799	815.244	597.388	990.899
ENSSSCG00000000252	KRT8	keratin 8 [Source:VGNC Symbol;Acc:VGNC:89596]	41.9133	-0.895505	0.408823	-2.19045	0.0284917	0.748001	92.414	34.883	34.5934	8.54541	52.3867	10.7623	24.3218	24.0989	76.5518	24.1763	40.5353	11.4839	71.6636	52.7173	83.6814	34.1697	19.3015	7.55777	33.9867	31.3997	34.742	33.8611	55.1484	160.974	30.3142	12.6829	11.8904	6.39029	44.2647	43.5365	65.3289	41.8518	75.8964	15.463	65.2438	42.0585
ENSSSCG00000038031	CPSF6	cleavage and polyadenylation specific factor 6 [Source:VGNC Symbol;Acc:VGNC:86962]	123.19	-0.373152	0.171166	-2.18007	0.0292526	0.748001	176.907	148.253	99.8265	84.386	80.3263	109.58	145.12	79.3254	127.951	181.848	93.8103	129.513	68.0804	114.017	119.902	220.55	175.322	127.402	108.538	178.883	121.227	79.3621	92.3137	163.359	70.9795	133.171	117.989	141.652	188.382	99.6503	117.388	56.5565	128.903	114.254	122.332	117.764
ENSSSCG00000000591	PIK3C2G	phosphatidylinositol-4-phosphate 3-kinase catalytic subunit type 2 gamma [Source:VGNC Symbol;Acc:VGNC:91438]	15.3475	-1.45502	0.667201	-2.18079	0.0291991	0.748001	73.9312	5.45047	2.96514	17.0908	4.6566	15.6542	30.8076	5.0206	14.2168	4.20457	13.8978	133.34	3.58318	4.90394	6.24488	7.24812	6.43383	2.15936	2.19269	25.6906	26.6109	5.2908	4.79552	3.5772	10.3512	67.6422	2.74393	1.06505	2.05882	6.77235	11.2284	3.39339	2.40941	23.1945	0	1.68234
ENSSSCG00000035218	ADA2	adenosine deaminase 2 [Source:NCBI gene (formerly Entrezgene);Acc:397079]	44.9201	-0.945587	0.433343	-2.18208	0.0291038	0.748001	30.8047	19.6217	35.5817	27.7726	24.4471	10.7623	30.8076	16.0659	64.5223	27.3297	11.5815	99.5268	29.8598	15.9378	26.2285	97.3318	305.607	39.9482	32.8904	39.0117	39.1771	23.2795	7.19327	22.6556	31.7929	73.9836	39.3297	25.5612	35	63.8536	43.8929	32.8028	24.0941	91.919	40.7774	36.1703
ENSSSCG00000050087	Novel gene	0	1.42405	-1.491	0.692666	-2.15255	0.0313542	0.748001	2.6404	1.09009	0	1.06818	2.3283	0.97839	0	0	1.0936	1.05114	0	1.91398	0	0	0	0	1.60846	1.07968	3.28904	2.85452	2.21757	1.05816	8.39215	1.1924	0.73937	1.40921	0	0	3.08824	0	2.04153	4.52452	1.2047	0.859056	1.01943	2.52351
ENSSSCG00000049340	Novel gene	0	1.8523	-2.24101	1.02192	-2.19294	0.0283118	0.748001	1.76027	2.18019	0	0	3.49245	4.89195	7.29654	3.01236	10.936	0	4.63261	0	2.38879	0	11.2408	1.03545	0.804229	0	0	1.90301	0	0	1.19888	7.1544	0	0.704606	0	0	1.02941	0	1.02076	0	0	0	0	0
ENSSSCG00000016841	SLC1A3	solute carrier family 1 member 3 [Source:VGNC Symbol;Acc:VGNC:92965]	177.164	-0.626007	0.289686	-2.16098	0.0306967	0.748001	414.543	238.731	97.8498	133.522	230.502	73.3793	106.205	226.931	104.985	137.7	114.657	299.857	207.825	175.316	178.604	261.968	64.3383	63.7012	141.429	278.791	215.105	164.015	221.793	296.908	128.65	216.314	83.2326	108.635	232.647	175.114	200.07	54.2943	303.586	157.207	203.887	65.6113
ENSSSCG00000044603	Novel gene	0	15.2483	-0.723977	0.328934	-2.20098	0.0277374	0.748001	19.3629	34.883	4.94191	19.2272	11.6415	18.5894	15.4038	20.0824	31.7143	22.074	31.2701	6.37993	16.7215	7.35591	13.7387	13.4608	4.82538	12.9562	10.9635	18.0786	5.91353	6.34897	27.5742	35.772	14.048	5.63685	7.31715	12.7806	26.7647	9.67478	7.14535	10.1802	8.43293	7.7315	17.3304	12.6176
ENSSSCG00000009345	PDS5B	PDS5 cohesin associated factor B [Source:VGNC Symbol;Acc:VGNC:91290]	451.478	-0.226957	0.103678	-2.18907	0.0285917	0.748001	476.152	533.056	313.317	374.93	435.392	442.232	481.572	537.204	553.36	482.474	528.117	492.53	472.98	464.648	558.292	430.745	447.152	316.347	377.143	535.697	619.442	395.752	383.641	498.423	417.005	562.276	320.125	342.946	485.882	435.365	460.365	386.847	393.938	460.454	474.037	363.386
ENSSSCG00000009477	EDNRB	endothelin receptor type B [Source:VGNC Symbol;Acc:VGNC:87550]	206.993	-0.737469	0.341603	-2.15885	0.0308622	0.748001	296.605	93.7482	222.386	130.318	96.6244	143.823	133.77	52.2142	310.582	89.3471	254.794	655.218	136.161	326.112	292.26	141.856	209.1	166.271	82.226	445.304	484.17	122.747	167.843	107.316	193.715	520.704	122.562	129.936	151.324	148.024	302.146	128.949	119.266	240.536	182.479	51.3114
ENSSSCG00000010885	TLR5	toll like receptor 5 [Source:NCBI gene (formerly Entrezgene);Acc:100144476]	133.205	-0.638863	0.291531	-2.19141	0.0284222	0.748001	254.359	101.379	85.9892	138.863	132.713	167.305	171.874	58.2389	143.261	149.262	72.9636	162.05	78.83	80.915	157.371	270.251	88.4652	75.5777	69.0698	191.253	388.076	70.8968	131.877	228.941	116.82	221.246	104.269	82.0088	127.647	99.6503	64.3081	41.8518	187.934	107.382	106.021	66.4525
ENSSSCG00000033095	KIN	Kin17 DNA and RNA binding protein [Source:VGNC Symbol;Acc:VGNC:96395]	170.211	0.220414	0.102132	2.15813	0.0309178	0.748001	146.982	154.793	177.909	145.272	178.115	265.144	205.114	183.754	153.104	149.262	178.355	151.204	167.215	139.762	153.624	134.608	163.259	183.546	197.342	142.726	215.105	154.491	188.224	139.511	159.704	183.902	191.161	224.725	179.118	165.439	131.679	191.161	156.612	163.221	141.701	170.758
ENSSSCG00000032404	KLHL11	kelch like family member 11 [Source:VGNC Symbol;Acc:VGNC:89513]	150.757	-0.294606	0.135871	-2.16828	0.0301374	0.748001	196.27	138.442	158.141	197.613	180.443	182.959	179.171	143.589	144.355	182.899	157.509	209.9	109.884	111.565	124.898	189.486	123.851	88.5338	148.007	170.319	182.58	95.2345	124.683	175.283	130.869	176.151	125.306	166.148	193.529	122.87	150.052	99.5395	113.242	153.771	159.032	121.129
ENSSSCG00000017938	YBX2	Y-box binding protein 2 [Source:VGNC Symbol;Acc:VGNC:95020]	250.964	0.603592	0.28046	2.15215	0.0313857	0.748001	121.458	307.407	377.562	179.454	317.813	387.443	145.931	342.405	316.05	142.955	327.757	227.763	357.124	174.09	422.154	99.4027	305.607	251.566	281.761	158.901	47.3083	294.169	165.445	231.326	255.822	109.919	181.1	248.156	96.7647	564.04	164.343	341.601	174.682	286.066	222.237	407.127
ENSSSCG00000017968	CNTROB	centrobin, centriole duplication and spindle assembly protein [Source:VGNC Symbol;Acc:VGNC:86850]	144.793	-0.282336	0.129441	-2.1812	0.0291689	0.748001	182.188	171.145	90.9311	126.045	162.981	150.672	162.145	127.523	129.045	171.336	178.355	121.857	96.7459	132.406	202.334	142.891	145.566	102.57	142.525	177.931	153.752	122.747	184.627	164.551	119.039	176.856	146.343	146.977	185.294	100.618	150.052	81.4414	132.517	132.295	132.526	165.711
ENSSSCG00000034044	RASD1	ras related dexamethasone induced 1 [Source:VGNC Symbol;Acc:VGNC:92107]	60.3142	-0.899659	0.409994	-2.19432	0.0282123	0.748001	184.828	18.5316	21.7444	85.4541	61.6999	52.8331	74.5868	54.2224	77.6454	23.1251	23.163	200.33	41.8038	38.0055	11.2408	68.3394	82.0314	22.6733	36.1794	91.3445	167.796	31.7448	14.3865	11.924	31.7929	145.853	44.8176	21.301	55.5882	42.569	79.6196	89.3593	33.7317	65.2883	48.9328	16.8234
ENSSSCG00000038027	Novel gene	patatin like phospholipase domain containing 4 [Source:NCBI gene (formerly Entrezgene);Acc:100294680]	1.30815	1.77763	0.823085	2.15972	0.0307943	0.748001	0	3.27028	0	1.06818	5.82075	1.95678	3.24291	0	2.18719	1.05114	0	0.637993	2.38879	1.22598	2.49795	1.03545	0	5.39841	1.09635	1.90301	0	1.05816	0	1.1924	2.21811	1.40921	1.82929	0	0	0	0	0	1.2047	1.71811	0	1.68234
ENSSSCG00000037197	BAG5	BAG cochaperone 5 [Source:VGNC Symbol;Acc:VGNC:85746]	258.4	0.280298	0.128688	2.17812	0.0293969	0.748001	212.992	245.271	336.05	230.726	296.858	242.641	213.221	285.17	212.158	241.763	246.686	210.538	220.963	302.818	193.591	199.841	283.893	328.223	214.884	201.719	168.536	330.146	303.316	231.326	309.057	201.517	290.857	287.563	187.353	308.626	240.9	393.633	254.193	219.059	275.247	381.05
ENSSSCG00000004530	STARD6	StAR related lipid transfer domain containing 6 [Source:VGNC Symbol;Acc:VGNC:93536]	9.3101	-0.921489	0.42896	-2.14819	0.0316983	0.748303	13.202	5.45047	1.97676	6.40906	9.3132	4.89195	1.62145	4.01648	5.46799	7.35799	11.5815	29.3477	16.7215	3.67795	18.7346	8.28356	4.82538	6.47809	3.28904	21.8846	25.1325	8.46529	4.79552	11.924	3.69685	35.9349	5.48787	4.2602	3.08824	6.77235	4.08306	3.39339	6.02352	12.0268	7.13604	8.41171
ENSSSCG00000004736	SPTBN5	spectrin beta, non-erythrocytic 5 [Source:NCBI gene (formerly Entrezgene);Acc:100155358]	10.3209	-0.735404	0.342596	-2.14657	0.0318278	0.748303	9.68147	7.63066	2.96514	3.20453	5.82075	6.84873	14.5931	5.0206	17.4976	3.15343	24.3212	10.8459	5.97197	12.2598	9.99181	9.31901	12.0634	10.7968	4.38539	9.51505	28.0893	8.46529	8.39215	31.0024	9.61181	15.5013	4.57322	6.39029	6.17647	9.67478	13.2699	5.65565	7.22823	11.1677	11.2138	9.25288
ENSSSCG00000003006	CYP2B22	cytochrome P450 2B4-like [Source:NCBI gene (formerly Entrezgene);Acc:102165015]	384.43	-0.596399	0.277905	-2.14606	0.0318684	0.748303	545.683	463.29	275.758	542.634	620.492	456.908	143.499	478.965	369.636	248.07	416.935	1062.26	280.683	365.343	239.803	324.094	153.608	246.167	249.967	747.883	221.018	311.099	377.647	466.228	122.735	718.698	218.6	371.702	402.5	257.349	441.991	256.767	342.136	318.71	567.825	212.816
ENSSSCG00000003110	ZC3H4	zinc finger CCCH-type containing 4 [Source:VGNC Symbol;Acc:VGNC:95097]	291.929	-0.173099	0.0806447	-2.14644	0.0318382	0.748303	298.365	337.929	225.351	272.385	308.5	278.841	276.458	326.339	289.803	236.507	282.589	337.498	290.238	250.101	325.983	283.712	336.972	251.566	272.99	363.475	282.371	329.088	262.554	357.72	283.918	327.642	230.49	273.718	320.147	307.658	292.959	337.077	284.31	255.14	279.325	239.734
ENSSSCG00000042596	Novel gene	0	6.7626	-0.736472	0.342984	-2.14725	0.0317734	0.748303	10.5616	10.9009	4.94191	1.06818	6.9849	0.97839	2.43218	3.01236	4.37439	4.20457	6.94891	0.637993	4.77757	6.12992	3.74693	9.31901	16.8888	5.39841	2.19269	8.56355	0.739191	4.23264	10.7899	9.5392	8.13307	1.40921	6.40251	6.39029	16.4706	11.6097	9.18688	6.78678	3.61411	7.7315	11.2138	15.1411
ENSSSCG00000010581	PSD	pleckstrin and Sec7 domain containing [Source:VGNC Symbol;Acc:VGNC:91895]	3.60939	1.53648	0.715933	2.14612	0.0318631	0.748303	7.04107	2.18019	5.93029	2.13635	3.49245	1.95678	1.62145	23.0947	1.0936	3.15343	0	1.27599	0	0	3.74693	4.14178	2.41269	5.39841	1.09635	0	4.43515	1.05816	4.79552	0	2.95748	4.93224	0.914644	1.06505	0	1.93496	1.02076	1.13113	31.3223	1.71811	2.03887	0.841171
ENSSSCG00000008406	CCDC88A	coiled-coil domain containing 88A [Source:VGNC Symbol;Acc:VGNC:86325]	379.731	-0.426138	0.198275	-2.14923	0.0316165	0.748303	414.543	324.848	295.526	304.43	330.619	320.912	419.956	242.997	347.764	457.247	272.166	574.831	321.292	251.327	303.501	486.659	743.108	327.143	303.688	597.545	574.352	211.632	264.952	410.186	401.478	729.267	300.003	264.132	344.853	448.91	320.52	214.915	295.153	577.286	373.113	299.457
ENSSSCG00000023187	VAV3	vav guanine nucleotide exchange factor 3 [Source:NCBI gene (formerly Entrezgene);Acc:100151826]	60.1398	-0.5762	0.268591	-2.14527	0.0319315	0.748769	73.9312	64.3156	59.3029	43.7953	36.0886	57.725	98.0979	25.103	74.3646	34.6877	44.0098	128.875	34.6374	63.7512	71.1916	75.5875	195.428	31.3108	52.6246	106.569	65.0488	39.152	34.7675	57.2352	53.2347	52.1408	39.3297	39.4068	38.0882	59.0162	56.142	53.1631	24.0941	85.0466	54.03	43.7409
ENSSSCG00000048737	Novel gene	0	1.1471	-1.78559	0.832666	-2.14443	0.0319985	0.749064	2.6404	1.09009	0	1.06818	5.82075	0	0.810727	0	2.18719	1.05114	0	0.637993	0	1.22598	1.24898	1.03545	0	0	1.09635	3.80602	0.739191	1.05816	1.19888	3.5772	0.73937	4.22764	0	0	2.05882	0.967478	0	1.13113	0	0.859056	1.01943	0
ENSSSCG00000000612	ATF7IP	activating transcription factor 7 interacting protein [Source:VGNC Symbol;Acc:VGNC:85611]	503.002	-0.247297	0.115342	-2.14403	0.0320305	0.749064	604.652	545.047	439.83	402.703	479.63	471.584	477.518	395.623	417.754	415.201	342.813	645.649	441.926	468.326	626.986	619.196	533.204	369.251	406.745	665.102	518.912	494.161	487.944	630.78	495.378	784.931	472.871	434.54	610.441	523.406	473.635	361.962	521.637	521.447	536.222	471.056
ENSSSCG00000015380	CDCA7L	cell division cycle associated 7 like [Source:VGNC Symbol;Acc:VGNC:86469]	206.132	-0.322359	0.150419	-2.14307	0.0321073	0.749737	359.975	247.452	170.99	179.454	199.07	153.607	198.628	207.853	201.222	262.786	141.295	129.513	163.632	177.768	222.318	283.712	247.703	178.147	252.16	203.622	195.147	153.433	219.395	268.29	171.534	146.558	160.977	205.554	381.912	221.553	191.904	113.113	265.035	190.71	215.101	139.634
ENSSSCG00000039341	Novel gene	sulfotransferase family 1E, estrogen-preferring, member 1 [Source:NCBI gene (formerly Entrezgene);Acc:397052]	7.19871	-1.52489	0.711703	-2.14259	0.0321458	0.749737	40.4861	0	1.97676	17.0908	3.49245	6.84873	4.05363	1.00412	4.37439	9.46028	4.63261	6.37993	5.97197	0	0	25.8861	6.43383	5.39841	1.09635	8.56355	35.4812	1.05816	0	1.1924	2.21811	4.22764	2.74393	2.1301	15.4412	19.3496	0	1.13113	4.81882	8.59056	5.09717	2.52351
ENSSSCG00000037808	Novel gene	0	461.685	-0.485937	0.227024	-2.14046	0.0323175	0.750711	583.528	606.093	315.294	384.544	327.126	452.016	534.269	562.307	791.765	401.536	661.305	571.003	277.099	333.468	1202.76	260.932	286.306	401.641	484.585	683.181	252.803	525.906	407.619	493.654	378.558	370.623	345.736	284.368	674.265	279.601	592.043	468.288	296.357	270.603	595.349	264.128
ENSSSCG00000017102	TENT4A	terminal nucleotidyltransferase 4A [Source:VGNC Symbol;Acc:VGNC:96769]	435.055	0.221481	0.103467	2.14058	0.0323077	0.750711	350.293	436.038	450.702	510.589	409.781	561.596	403.742	467.92	326.986	475.116	501.48	318.996	438.343	458.518	417.158	330.307	448.76	457.785	387.01	334.93	430.209	428.555	481.949	395.877	559.703	351.598	450.005	529.329	321.176	564.04	396.056	529.369	407.19	405.474	404.715	520.685
ENSSSCG00000007034	PSD3	pleckstrin and Sec7 domain containing 3 [Source:NCBI gene (formerly Entrezgene);Acc:100623956]	142.586	-0.424844	0.19839	-2.14146	0.032237	0.750711	194.509	94.8382	102.792	119.636	111.758	128.169	171.874	79.3254	166.227	180.796	112.341	187.57	96.7459	122.598	119.902	211.231	179.343	82.0558	148.007	174.125	271.283	86.7692	97.1092	140.703	132.347	267.75	91.4644	113.96	210	164.471	124.533	109.72	156.612	170.093	132.526	79.9112
ENSSSCG00000004457	DOP1A	DOP1 leucine zipper like protein A [Source:VGNC Symbol;Acc:VGNC:87408]	303.018	-0.214229	0.100137	-2.13937	0.0324058	0.751754	322.129	382.623	287.619	322.589	327.126	289.604	291.051	278.141	252.621	346.877	312.701	287.097	252.017	293.01	365.95	386.221	277.459	308.789	324.519	369.184	351.855	256.075	366.857	395.877	232.902	250.84	257.93	305.669	398.382	210.91	255.191	242.062	312.018	236.24	288.5	270.016
ENSSSCG00000007004	INTS10	integrator complex subunit 10 [Source:VGNC Symbol;Acc:VGNC:98050]	227.202	0.18255	0.0853561	2.13869	0.0324611	0.752029	205.071	247.452	255.991	233.931	204.89	212.311	188.899	294.207	200.128	206.024	198.044	205.434	244.851	239.067	208.579	209.16	260.57	202.98	233.522	209.331	239.498	276.18	226.588	201.516	241.035	212.791	214.941	252.417	180.147	196.398	202.111	237.537	233.713	253.422	228.353	322.168
ENSSSCG00000006495	SEMA4A	semaphorin 4A [Source:VGNC Symbol;Acc:VGNC:92700]	50.0685	-0.499169	0.23355	-2.13731	0.0325726	0.753606	61.6093	32.7028	40.5236	34.1817	26.7754	23.4814	35.672	25.103	64.5223	46.2503	27.7957	58.0573	34.6374	38.0055	27.4775	99.4027	135.111	53.9841	70.1662	52.3328	34.0028	52.908	39.563	59.62	32.5323	65.5284	54.8787	55.3826	55.5882	51.2763	63.2874	62.2122	31.3223	58.4158	41.7968	56.3584
ENSSSCG00000009030	PRMT9	protein arginine methyltransferase 9 [Source:VGNC Symbol;Acc:VGNC:91826]	112.467	-0.26856	0.125724	-2.1361	0.0326709	0.754368	114.417	132.992	93.8962	74.7724	94.2961	87.0767	101.341	102.42	147.636	88.2959	127.397	146.1	99.1347	74.785	104.914	142.891	131.089	105.809	127.176	125.599	143.403	93.1182	101.905	112.086	108.687	150.081	98.7816	83.0738	156.471	118.032	100.035	95.0149	103.605	135.731	132.526	94.2111
ENSSSCG00000009240	Novel gene	placenta associated 8 [Source:VGNC Symbol;Acc:VGNC:91506]	51.0662	0.797917	0.373585	2.13584	0.0326926	0.754368	15.8424	65.4057	120.583	83.3178	33.7603	30.3301	35.672	31.1277	64.5223	40.9945	3.47446	85.491	33.443	31.8756	18.7346	17.6026	61.9257	26.992	85.515	45.6722	163.361	24.3377	65.9383	34.5796	18.4843	124.011	37.5004	36.2117	50.4412	75.4633	15.3115	66.7367	50.5976	60.1339	22.4275	60.5643
ENSSSCG00000002788	EXOC3L1	exocyst complex component 3 like 1 [Source:VGNC Symbol;Acc:VGNC:87827]	13.9425	-0.460242	0.215943	-2.13132	0.0330631	0.757949	20.2431	13.0811	11.8606	13.8863	11.6415	10.7623	8.91799	6.02471	5.46799	23.1251	9.26522	15.9498	16.7215	19.6157	12.4898	19.6735	19.3015	8.63745	15.3489	18.0786	17.0014	8.46529	13.1877	13.1164	14.048	16.9105	9.14644	14.9107	23.6765	16.4471	11.2284	13.5736	13.2517	9.44962	17.3304	10.094
ENSSSCG00000032585	ZNF613	zinc finger protein 613 [Source:NCBI gene (formerly Entrezgene);Acc:100625971]	125.816	0.187732	0.0880466	2.13219	0.032991	0.757949	124.979	147.163	156.164	113.227	137.37	122.299	128.095	127.523	115.921	140.853	107.708	103.355	102.718	131.18	126.147	120.112	98.116	160.872	155.681	113.229	107.922	118.514	116.291	172.898	126.432	95.8264	158.233	129.936	131.765	124.805	124.533	117.638	126.494	106.523	115.196	123.652
ENSSSCG00000003393	TMEM201	transmembrane protein 201 [Source:VGNC Symbol;Acc:VGNC:94131]	1738.79	0.926994	0.435165	2.13021	0.033154	0.757949	645.138	970.184	3246.83	2230.35	1812.58	1981.24	1518.49	1638.72	621.163	1724.92	2263.03	195.864	1782.04	3093.16	1022.91	587.097	1281.14	2248.98	1414.29	365.378	201.06	2809.42	2714.26	1030.23	1812.94	131.761	2985.4	4765.03	701.029	764.308	1887.39	4806.17	1791.4	763.701	1030.65	3758.35
ENSSSCG00000013393	SPON1	spondin 1 [Source:VGNC Symbol;Acc:VGNC:93415]	286.958	-0.767769	0.360272	-2.13108	0.0330823	0.757949	331.81	88.2977	184.827	202.954	285.217	282.755	293.483	88.3625	512.897	175.541	204.993	513.584	363.096	114.017	253.542	198.805	1055.95	144.677	257.641	274.985	501.911	103.7	87.5182	87.0452	388.169	638.373	220.429	115.025	235.735	297.983	156.177	252.242	69.8729	899.432	280.344	169.075
ENSSSCG00000010222	ZNF365	zinc finger protein 365 [Source:VGNC Symbol;Acc:VGNC:95230]	8.35389	-0.692289	0.3249	-2.13078	0.0331074	0.757949	7.04107	6.54057	0.988381	10.6818	6.9849	5.87034	12.1609	6.02471	8.74878	10.5114	6.94891	9.56989	10.7495	6.12992	8.74283	18.638	6.43383	3.23904	9.86712	18.0786	14.0446	5.2908	4.79552	13.1164	4.43622	16.2059	8.2318	8.52039	7.20588	3.86991	13.2699	3.39339	8.43293	3.43622	9.17491	3.36468
ENSSSCG00000047429	Novel gene	0	5.10787	1.42773	0.670225	2.13023	0.0331525	0.757949	3.52053	1.09009	5.93029	4.27271	0	5.87034	16.2145	0	3.28079	4.20457	0	14.6738	5.97197	0	0	1.03545	3.21692	8.63745	3.28904	4.75753	17.7406	0	1.19888	1.1924	4.43622	25.3658	5.48787	7.45534	0	11.6097	2.04153	5.65565	4.81882	5.15434	4.07774	1.68234
ENSSSCG00000032469	Novel gene	SUMO specific peptidase 3 [Source:NCBI gene (formerly Entrezgene);Acc:100625547]	447.835	0.210153	0.0985969	2.13143	0.0330537	0.757949	353.814	480.732	545.587	502.043	470.317	471.584	372.124	525.154	387.134	405.741	462.103	354.724	529.116	429.094	427.15	385.186	480.125	441.59	437.442	325.415	377.727	460.3	517.916	400.646	553.788	312.14	521.347	549.565	407.647	426.658	395.036	531.631	442.127	495.675	398.599	545.079
ENSSSCG00000011404	HYAL1	N-alpha-acetyltransferase 80, NatH catalytic subunit [Source:NCBI gene (formerly Entrezgene);Acc:445004]	200.101	-0.327063	0.153581	-2.12958	0.033206	0.758138	249.078	192.947	170.99	181.59	168.802	209.376	223.761	179.737	224.187	181.848	200.36	300.495	213.796	142.214	242.301	217.443	201.057	144.677	163.356	265.47	363.682	156.608	130.678	199.131	196.672	345.962	152.746	148.042	256.324	204.138	175.571	127.818	133.722	202.737	191.654	144.681
ENSSSCG00000023627	Novel gene	LY6/PLAUR domain containing 6 [Source:NCBI gene (formerly Entrezgene);Acc:100521871]	20.1832	-0.532037	0.249996	-2.12819	0.0333217	0.75978	22.0033	16.3514	18.7792	26.7044	30.2679	27.3949	17.0253	7.02883	37.1823	12.6137	16.2141	15.9498	26.2767	8.58189	19.9836	16.5671	12.8677	6.47809	25.216	36.1572	42.1339	15.8724	11.9888	11.924	23.6598	27.4796	11.8904	11.7155	26.7647	17.4146	30.6229	13.5736	15.6612	16.3221	30.583	19.3469
ENSSSCG00000039159	Novel gene	0	4.04979	-0.840191	0.395405	-2.12489	0.0335961	0.760477	11.4417	3.27028	4.94191	3.20453	5.82075	4.89195	8.10727	1.00412	6.56158	1.05114	9.26522	3.18996	1.19439	1.22598	4.9959	1.03545	4.02115	3.23904	1.09635	4.75753	0.739191	2.11632	3.59664	8.3468	5.17559	1.40921	3.65858	2.1301	6.17647	5.80487	7.14535	0	4.81882	1.71811	6.1166	2.52351
ENSSSCG00000013327	MPPED2	metallophosphoesterase domain containing 2 [Source:VGNC Symbol;Acc:VGNC:90331]	41.0013	-0.472639	0.222455	-2.12465	0.0336157	0.760477	36.0855	40.3335	24.7095	44.8634	61.6999	19.5678	17.836	20.0824	26.2463	37.8411	27.7957	61.2473	38.2206	29.4236	32.4734	65.233	26.5396	15.1155	47.1429	38.0602	86.4854	45.5009	52.7507	56.0428	44.3622	55.6639	30.1833	31.9515	68.9706	42.569	53.0797	29.4094	65.054	31.7851	39.7579	31.9645
ENSSSCG00000008518	SLC30A6	solute carrier family 30 member 6 [Source:VGNC Symbol;Acc:VGNC:93060]	346.552	0.343642	0.161628	2.12613	0.0334926	0.760477	249.958	256.172	425.004	328.998	281.724	325.804	284.565	309.269	218.719	327.956	273.324	227.125	321.292	452.388	227.314	278.535	376.379	349.817	282.857	282.597	351.116	461.358	539.496	259.943	590.757	286.07	487.505	536.785	232.647	333.78	305.208	419.649	295.153	357.367	305.83	633.401
ENSSSCG00000047910	Novel gene	0	119.338	-0.351238	0.165164	-2.1266	0.0334537	0.760477	158.424	125.361	100.815	91.8632	133.877	127.191	130.527	143.589	161.852	83.0402	143.611	105.907	102.718	116.468	184.848	155.317	69.968	68.0199	87.7077	148.435	133.794	125.921	116.291	172.898	102.033	105.691	117.074	85.2039	149.265	102.553	121.471	104.064	159.021	82.4694	123.352	55.5173
ENSSSCG00000016808	C5orf22	chromosome 16 C5orf22 homolog [Source:VGNC Symbol;Acc:VGNC:85951]	156.712	-0.297252	0.1399	-2.12474	0.0336083	0.760477	153.143	180.956	143.315	186.931	172.294	149.694	127.284	176.725	159.665	162.927	157.509	82.301	189.909	116.468	172.359	174.99	171.301	129.562	165.548	159.853	81.3111	162.957	225.389	228.941	162.661	84.5527	139.941	152.302	158.529	143.187	197.007	114.244	171.068	135.731	203.887	147.205
ENSSSCG00000048805	Novel gene	0	2.95054	-0.971731	0.456887	-2.12685	0.0334326	0.760477	3.52053	5.45047	0	1.06818	0	2.93517	0.810727	1.00412	1.0936	5.25571	2.3163	2.55197	2.38879	2.45197	1.24898	10.3545	4.02115	0	3.28904	3.80602	5.17434	2.11632	3.59664	7.1544	3.69685	3.52303	3.65858	2.1301	4.11765	1.93496	1.02076	3.39339	4.81882	3.43622	2.03887	0.841171
ENSSSCG00000023305	Novel gene	0	1.47935	-1.92051	0.904584	-2.12309	0.0337467	0.761454	21.1232	1.09009	0	0	0	0	0	1.00412	0	1.05114	3.47446	3.18996	1.19439	1.22598	0	1.03545	3.21692	1.07968	1.09635	0	0	0	0	3.5772	1.47874	1.40921	0	0	2.05882	0	0	0	2.40941	0.859056	0	1.68234
ENSSSCG00000037832	Novel gene	peripheral myelin protein 22 [Source:VGNC Symbol;Acc:VGNC:91590]	1291.05	0.469605	0.221165	2.12332	0.0337269	0.761454	769.237	757.616	1615.02	1234.81	749.712	1410.84	1375.8	632.595	1143.9	673.782	1199.85	1408.05	1297.11	1586.42	858.046	734.131	1488.63	1051.61	861.728	937.232	3139.35	1313.18	923.137	1013.54	1231.79	1726.99	1376.54	1785.02	903.824	1469.6	1167.75	2176.29	1001.11	1194.09	984.773	3284.77
ENSSSCG00000032344	KIAA1143	KIAA1143 [Source:VGNC Symbol;Acc:VGNC:89440]	68.9033	0.318444	0.150516	2.11569	0.0343713	0.763617	41.3663	59.9552	73.1402	66.227	75.6697	68.4873	59.183	84.346	82.0198	65.1708	91.494	48.4874	63.3029	69.8811	79.9344	72.4812	49.8622	100.41	65.7808	45.6722	48.7866	86.7692	76.7283	51.2732	92.4213	45.7994	90.5498	71.3583	61.7647	60.9511	44.9136	82.5725	81.9199	59.2749	73.3993	89.1641
ENSSSCG00000011561	PRRT3	proline rich transmembrane protein 3 [Source:VGNC Symbol;Acc:VGNC:91873]	19.957	0.453884	0.214172	2.11925	0.0340693	0.763617	18.4828	19.6217	23.7212	24.5681	13.9698	27.3949	26.754	31.1277	17.4976	18.9206	26.6375	15.3118	9.55515	24.5197	37.4693	17.6026	16.8888	26.992	15.3489	8.56355	19.219	24.3377	9.59103	7.1544	25.878	20.4336	28.354	24.4961	25.7353	18.3821	10.2076	14.7047	14.4565	16.3221	21.4081	16.8234
ENSSSCG00000003648	RRAGC	Ras related GTP binding C [Source:NCBI gene (formerly Entrezgene);Acc:100513798]	977.097	0.238764	0.112755	2.11755	0.0342136	0.763617	638.097	785.958	928.09	1103.43	846.337	1132.98	976.926	1090.47	866.129	996.483	1283.23	879.154	1144.23	1045.76	853.05	742.414	1108.23	1044.05	1033.85	795.458	898.857	1125.88	1124.55	679.668	1052.12	828.617	1002.45	1336.64	698.971	1092.28	914.605	1203.52	883.048	953.552	833.897	1252.5
ENSSSCG00000010589	SFXN2	sideroflexin 2 [Source:VGNC Symbol;Acc:VGNC:92784]	21.5899	-0.603441	0.284837	-2.11855	0.0341288	0.763617	15.8424	22.892	20.756	19.2272	20.9547	11.7407	21.8896	19.0783	20.7784	10.5114	22.0049	42.7455	29.8598	15.9378	19.9836	16.5671	55.4918	7.55777	12.0598	35.2057	35.4812	15.8724	19.1821	20.2708	14.7874	45.0948	13.7197	18.1058	17.5	10.6423	25.5191	9.04904	9.63764	30.926	23.447	26.9175
ENSSSCG00000041883	Novel gene	0	3.12887	-0.930323	0.439383	-2.11734	0.034231	0.763617	6.16093	4.36038	1.97676	3.20453	2.3283	0.97839	0	1.00412	2.18719	1.05114	2.3163	0.637993	3.58318	1.22598	1.24898	1.03545	4.82538	2.15936	1.09635	10.4666	3.69596	4.23264	0	3.5772	2.95748	2.81842	3.65858	3.19515	5.14706	4.83739	4.08306	1.13113	1.2047	6.87245	9.17491	4.20585
ENSSSCG00000007554	Novel gene	zinc finger AN1-type containing 2A [Source:VGNC Symbol;Acc:VGNC:95134]	1288.44	1.23005	0.58085	2.11767	0.0342034	0.763617	203.311	293.236	3639.22	1789.2	408.617	1315.94	348.612	1363.59	330.266	269.092	1035.39	161.412	584.059	2200.64	158.62	293.031	1158.09	2052.47	704.951	161.756	146.36	1795.7	4078.59	88.2376	5627.35	77.5067	2856.43	2797.88	240.882	960.706	692.078	1659.37	1875.72	657.178	756.42	3601.89
ENSSSCG00000008103	MERTK	MER proto-oncogene, tyrosine kinase [Source:VGNC Symbol;Acc:VGNC:90146]	81.9	-0.74981	0.354226	-2.11676	0.0342804	0.763617	79.212	43.6038	54.361	67.2951	40.7452	42.0708	91.6121	21.0865	73.271	63.0685	35.9027	219.469	54.9421	47.8134	47.4611	198.805	265.396	42.1076	69.0698	119.89	201.06	59.257	39.563	38.1568	44.3622	162.059	55.7933	56.4476	73.0882	104.488	51.0382	80.3103	63.8493	128.858	68.3021	44.582
ENSSSCG00000000081	ENTHD1	ENTH domain containing 1 [Source:NCBI gene (formerly Entrezgene);Acc:100519254]	1.70401	1.87021	0.883662	2.11643	0.0343084	0.763617	0	4.36038	0.988381	6.40906	4.6566	0.97839	0	9.03707	2.18719	0	1.15815	1.27599	0	0	4.9959	0	0	6.47809	0	0	0	1.05816	1.19888	1.1924	2.21811	2.11382	0.914644	2.1301	0	0.967478	0	0	2.40941	2.57717	2.03887	0
ENSSSCG00000025969	Novel gene	protein tyrosine phosphatase receptor type R [Source:NCBI gene (formerly Entrezgene);Acc:100154962]	7.32336	-0.764907	0.360575	-2.12136	0.0338919	0.763617	9.68147	5.45047	2.96514	3.20453	3.49245	15.6542	5.67509	3.01236	8.74878	6.30685	6.94891	7.65591	8.36076	8.58189	11.2408	12.4253	7.23806	3.23904	2.19269	10.4666	24.3933	7.40713	3.59664	7.1544	2.95748	8.45527	4.57322	7.45534	11.3235	7.73983	11.2284	3.39339	4.81882	1.71811	8.15547	6.72937
ENSSSCG00000036437	NOG	noggin [Source:VGNC Symbol;Acc:VGNC:90812]	4.92238	-0.938256	0.443475	-2.11569	0.0343711	0.763617	3.52053	3.27028	3.95353	6.40906	3.49245	3.91356	4.05363	5.0206	3.28079	3.15343	5.79076	2.55197	8.36076	2.45197	13.7387	11.3899	9.65075	4.31872	9.86712	3.80602	0	6.34897	2.39776	8.3468	5.17559	1.40921	0	0	14.4118	2.90243	6.12458	4.52452	1.2047	2.57717	3.0583	6.72937
ENSSSCG00000031076	MAPK7	mitogen-activated protein kinase 7 [Source:VGNC Symbol;Acc:VGNC:90005]	328.11	0.287097	0.13544	2.11973	0.0340289	0.763617	251.718	308.497	308.375	324.726	419.094	303.301	368.07	290.19	344.483	239.66	210.784	483.598	324.875	333.468	408.415	283.712	415.787	288.275	317.941	333.027	421.339	341.786	200.213	290.946	403.696	554.525	325.613	375.962	239.853	429.56	252.129	298.618	224.075	368.535	190.634	336.468
ENSSSCG00000016571	Novel gene	0	13.0633	0.567788	0.267833	2.11993	0.0340119	0.763617	16.7225	15.2613	9.88381	17.0908	17.4622	15.6542	9.72872	15.0618	15.3104	14.716	9.26522	12.7599	19.1103	8.58189	22.4816	7.24812	16.8888	26.992	17.5415	3.80602	15.523	5.2908	9.59103	5.962	11.0906	3.52303	10.0611	15.9757	13.3824	9.67478	5.10382	13.5736	25.2988	12.0268	9.17491	13.4587
ENSSSCG00000028964	PIM2	Pim-2 proto-oncogene, serine/threonine kinase [Source:VGNC Symbol;Acc:VGNC:91449]	43.0878	0.409038	0.193431	2.11464	0.0344604	0.763637	35.2053	39.2434	45.4655	30.9771	51.2226	37.1788	40.5363	31.1277	27.3399	39.9434	35.9027	71.4552	53.7477	50.2654	19.9836	21.7443	27.3438	46.4263	33.9867	46.6237	53.961	53.9662	45.5574	27.4252	59.889	76.8021	33.8418	47.9272	33.9706	44.504	33.6852	45.2452	42.1647	33.5032	43.8357	89.1641
ENSSSCG00000017635	MKS1	MKS transition zone complex subunit 1 [Source:VGNC Symbol;Acc:VGNC:96589]	38.7693	-0.539279	0.254971	-2.11506	0.0344249	0.763637	44.8868	41.4236	23.7212	43.7953	32.5962	43.0492	58.3723	35.1442	34.9951	27.3297	33.5864	68.9032	32.2486	23.2937	32.4734	42.4532	40.2115	32.3904	23.0233	66.6054	69.484	21.1632	44.3585	65.582	34.011	71.1652	29.2686	35.1466	49.4118	13.5447	35.7267	7.91791	46.9835	34.3622	37.7191	19.3469
ENSSSCG00000011254	XYLB	xylulokinase [Source:VGNC Symbol;Acc:VGNC:95014]	11.5827	-1.01351	0.479611	-2.11319	0.0345846	0.764435	34.3252	8.72076	6.91867	8.54541	4.6566	8.80551	10.5394	3.01236	10.936	8.40914	5.79076	42.7455	1.19439	2.45197	12.4898	9.31901	26.5396	5.39841	2.19269	19.9816	22.9149	1.05816	8.39215	3.5772	10.3512	45.0948	5.48787	4.2602	10.2941	6.77235	14.2907	5.65565	13.2517	11.1677	7.13604	14.2999
ENSSSCG00000006238	CYP7A1	cytochrome P450 family 7 subfamily A member 1 [Source:VGNC Symbol;Acc:VGNC:98774]	3.33978	-1.61383	0.763575	-2.11352	0.0345567	0.764435	3.52053	3.27028	0.988381	4.27271	1.16415	0.97839	2.43218	0	3.28079	1.05114	0	7.65591	2.38879	1.22598	6.24488	11.3899	3.21692	0	0	4.75753	21.4366	1.05816	1.19888	0	0.73937	18.3198	0.914644	0	5.14706	1.93496	2.04153	0	2.40941	5.15434	2.03887	0
ENSSSCG00000014855	RPS3	ribosomal protein S3 [Source:NCBI gene (formerly Entrezgene);Acc:733671]	10148.6	0.199621	0.0944955	2.11249	0.0346447	0.764787	8175.56	10793	12285.6	9177.78	14131.6	10118.5	8864.48	13421.1	15260.1	9445.56	9649.73	7859.43	9633.98	8302.36	11704.2	9075.68	8870.65	11640	10111.6	8662.5	10983.6	9836.66	9374.03	9536.81	8675.03	9141.56	10046.5	8745.12	9477.79	11386.3	8835.73	10598.7	10668.9	11027.7	9611.22	10219.4
ENSSSCG00000009711	HPF1	histone PARylation factor 1 [Source:NCBI gene (formerly Entrezgene);Acc:100158040]	80.5131	-0.22371	0.106097	-2.10854	0.0349842	0.767393	65.1299	91.568	88.9543	73.7042	79.1622	93.9255	77.019	94.3872	66.7094	67.2731	111.183	77.8351	85.9963	71.1071	73.6896	85.9419	76.4018	65.8605	90.9968	98.9565	79.8327	63.4897	79.126	96.5844	87.2457	61.3007	78.6594	69.2282	98.8235	65.7885	105.139	52.032	79.5105	80.7513	97.8657	67.2937
ENSSSCG00000015242	NFRKB	nuclear factor related to kappaB binding protein [Source:VGNC Symbol;Acc:VGNC:90727]	384.44	-0.274101	0.129955	-2.1092	0.034927	0.767393	411.902	370.632	348.899	422.998	537.837	252.425	274.026	362.487	344.483	413.099	286.064	296.667	388.178	411.931	364.701	435.922	600.759	413.518	355.216	333.978	270.544	302.634	422.005	504.385	373.382	243.089	323.784	367.442	386.029	362.804	495.071	460.37	356.593	493.098	470.979	381.891
ENSSSCG00000021784	TBCK	TBC1 domain containing kinase [Source:VGNC Symbol;Acc:VGNC:93786]	104.307	-0.361105	0.171232	-2.10887	0.034956	0.767393	126.739	97.0184	79.0705	110.022	93.132	90.0119	115.123	77.3172	99.5174	90.3982	76.4381	170.344	88.3851	84.5929	101.167	125.289	176.93	86.3745	114.02	141.774	134.533	68.7805	81.5238	101.354	79.852	188.834	81.4033	70.2932	131.765	101.585	112.284	67.8678	107.219	126.281	84.613	73.1818
ENSSSCG00000007695	Novel gene	uroplakin 3B like 2 [Source:NCBI gene (formerly Entrezgene);Acc:100511499]	2.27125	1.27868	0.606002	2.11002	0.0348565	0.767393	0.880133	5.45047	0.988381	1.06818	3.49245	2.93517	0	0	0	3.15343	3.47446	0.637993	0	8.58189	1.24898	0	3.21692	2.15936	1.09635	0.951505	0	3.17448	0	1.1924	1.47874	2.11382	6.40251	6.39029	1.02941	3.86991	2.04153	4.52452	2.40941	2.57717	1.01943	4.20585
ENSSSCG00000025638	UBE2Z	ubiquitin conjugating enzyme E2 Z [Source:VGNC Symbol;Acc:VGNC:98395]	720.374	0.210152	0.0996571	2.10875	0.0349659	0.767393	625.775	553.768	766.984	719.951	592.552	724.987	629.935	608.496	598.198	791.51	660.147	727.312	606.752	796.89	611.998	562.247	932.906	807.601	817.875	641.314	889.987	759.76	787.663	554.466	759.333	738.427	707.02	941.503	576.471	792.365	649.206	956.936	697.524	776.587	588.213	980.805
ENSSSCG00000035420	HES4	hes family bHLH transcription factor 4 [Source:VGNC Symbol;Acc:VGNC:88857]	146.042	0.502352	0.238437	2.10686	0.0351299	0.769617	155.784	130.811	209.537	102.545	128.056	90.9903	124.852	72.2966	100.611	154.518	75.2799	133.34	133.772	443.806	92.4242	75.5875	134.306	140.359	92.0931	147.483	95.3557	164.015	172.639	121.625	161.183	109.214	227.746	118.22	111.176	137.382	135.762	315.585	191.548	144.321	122.332	190.946
ENSSSCG00000015358	CRPPA	CDP-L-ribitol pyrophosphorylase A [Source:VGNC Symbol;Acc:VGNC:87003]	103.19	-0.524057	0.24888	-2.10566	0.0352336	0.770531	104.736	149.343	67.2099	81.1814	102.445	138.931	90.8014	154.634	141.074	150.313	179.514	38.9175	162.438	84.5929	214.824	158.423	53.8834	83.1354	107.442	117.035	28.8285	81.4784	100.706	107.316	92.4213	35.2303	67.6837	82.0088	169.853	77.3983	99.0141	62.2122	51.8023	70.4426	133.546	74.023
ENSSSCG00000007942	HMOX2	heme oxygenase 2 [Source:VGNC Symbol;Acc:VGNC:88912]	1041.08	0.694977	0.33018	2.10484	0.0353051	0.770531	565.926	656.237	1679.26	1766.76	1114.09	1427.47	760.462	1436.89	508.523	929.21	1767.34	350.258	1459.55	1311.8	562.039	485.624	445.543	1685.38	1010.83	329.221	252.064	1234.87	1554.95	662.974	1680.59	233.225	1615.26	1956.5	576.471	746.893	740.054	1772.48	1203.5	591.89	888.946	1515.79
ENSSSCG00000022258	Novel gene	antileukoproteinase [Source:NCBI gene (formerly Entrezgene);Acc:100512873]	16.7254	-1.60838	0.763987	-2.10525	0.0352696	0.770531	7.9212	0	12.849	17.0908	5.82075	6.84873	28.3754	4.01648	5.46799	1.05114	15.056	152.48	0	4.90394	7.49385	7.24812	4.02115	3.23904	2.19269	105.617	50.265	4.23264	3.59664	11.924	5.17559	70.4606	5.48787	1.06505	14.4118	6.77235	5.10382	2.26226	2.40941	22.3355	4.07774	0.841171
ENSSSCG00000037541	Novel gene	CD300 molecule like family member f [Source:NCBI gene (formerly Entrezgene);Acc:102158693]	10.9176	-1.04463	0.49665	-2.10335	0.0354356	0.772407	4.40067	3.27028	4.94191	8.54541	1.16415	6.84873	9.72872	7.02883	16.404	8.40914	2.3163	9.56989	4.77757	11.0339	3.74693	75.5875	41.0157	3.23904	2.19269	13.3211	6.65272	5.2908	3.59664	4.7696	9.61181	7.75067	14.6343	5.32525	4.11765	20.317	8.16611	7.91791	6.02352	24.9126	16.3109	10.094
ENSSSCG00000032170	DAPK3	death associated protein kinase 3 [Source:VGNC Symbol;Acc:VGNC:87158]	626.553	0.588624	0.280272	2.10018	0.0357126	0.774699	387.259	288.875	930.067	616.338	465.66	607.58	530.215	473.944	282.148	749.464	394.93	445.957	615.113	594.602	470.864	388.292	1121.9	2069.75	537.21	313.045	444.254	583.047	582.655	423.302	539.001	391.761	533.238	834.998	332.5	1120.34	503.237	1429.75	356.593	635.702	641.224	921.082
ENSSSCG00000009968	TTC28	tetratricopeptide repeat domain 28 [Source:VGNC Symbol;Acc:VGNC:94543]	315.255	-0.184268	0.0877059	-2.10098	0.0356427	0.774699	349.413	324.848	311.34	309.771	281.724	324.826	340.505	233.96	293.084	298.524	299.961	360.466	353.541	337.146	303.501	330.307	355.469	249.406	264.22	336.833	407.294	262.424	294.924	326.718	354.898	422.059	270.735	301.409	357.206	336.682	317.458	281.651	225.28	286.925	343.549	301.139
ENSSSCG00000006567	CRTC2	CREB regulated transcription coactivator 2 [Source:VGNC Symbol;Acc:VGNC:87008]	457.312	0.265618	0.126509	2.0996	0.0357643	0.774699	347.653	431.678	488.26	596.043	481.958	601.71	488.868	621.55	413.38	339.519	576.76	380.882	523.144	425.417	513.329	356.193	452.781	494.494	391.396	343.493	338.55	452.893	508.325	388.722	553.049	331.869	566.165	633.704	335.588	385.056	373.6	611.942	416.828	408.052	368.016	522.367
ENSSSCG00000025996	MTUS2	microtubule associated scaffold protein 2 [Source:VGNC Symbol;Acc:VGNC:90477]	16.5962	0.529403	0.251975	2.10102	0.0356396	0.774699	14.0821	23.9821	15.8141	23.4999	22.1188	22.503	16.2145	17.07	15.3104	11.5626	22.0049	4.46595	22.6935	19.6157	24.9795	19.6735	12.0634	31.3108	14.2525	6.66054	14.7838	25.3959	13.1877	15.5012	19.2236	7.75067	12.805	9.58544	5.14706	20.317	11.2284	14.7047	20.48	12.8858	10.1943	24.3939
ENSSSCG00000027526	Novel gene	endoplasmic reticulum mannosyl-oligosaccharide 1,2-alpha-mannosidase-like [Source:NCBI gene (formerly Entrezgene);Acc:110258087]	18.632	0.413643	0.196991	2.0998	0.0357461	0.774699	18.4828	14.1712	21.7444	24.5681	25.6113	25.4381	21.0789	22.0906	18.5912	19.9717	12.7397	26.7957	21.4991	19.6157	21.2326	17.6026	12.8677	15.1155	27.4087	16.1756	18.4798	13.7561	16.7843	20.2708	23.6598	16.2059	31.0979	23.4311	10.2941	21.2845	14.2907	6.78678	12.047	11.1677	13.2526	15.1411
ENSSSCG00000042813	Novel gene	0	2.22285	-1.47758	0.703934	-2.09903	0.0358139	0.774805	12.3219	1.09009	0	0	8.14905	0.97839	0	1.00412	0	2.10228	0	0.637993	4.77757	1.22598	1.24898	5.17723	0.804229	0	4.38539	0	0	0	2.39776	9.5392	1.47874	0.704606	1.82929	1.06505	5.14706	1.93496	2.04153	1.13113	2.40941	0.859056	3.0583	2.52351
ENSSSCG00000000599	DERA	deoxyribose-phosphate aldolase [Source:VGNC Symbol;Acc:VGNC:87260]	141.387	-0.268866	0.128147	-2.09811	0.0358957	0.775607	123.219	152.613	126.513	103.613	122.236	116.428	126.473	181.746	211.064	119.83	154.034	149.928	118.245	133.632	143.632	188.451	242.877	150.076	157.874	134.162	144.882	118.514	136.672	145.473	116.081	152.899	110.672	108.635	157.5	128.675	132.699	118.769	146.974	158.925	174.323	81.5936
ENSSSCG00000036967	ARL8A	ADP ribosylation factor like GTPase 8A [Source:VGNC Symbol;Acc:VGNC:96067]	472.962	0.375365	0.179098	2.09586	0.0360946	0.778731	300.125	382.623	515.935	592.838	477.301	546.92	321.858	646.653	485.557	378.411	546.648	267.319	562.559	556.597	413.411	360.335	445.543	539.841	440.731	255.955	275.718	567.174	598.241	290.946	705.359	240.975	633.848	600.688	381.912	468.259	492.008	607.417	609.58	377.126	454.668	685.554
ENSSSCG00000039137	SMARCE1	SWI/SNF related, matrix associated, actin dependent regulator of chromatin, subfamily e, member 1 [Source:VGNC Symbol;Acc:VGNC:93235]	528.169	0.19681	0.0939219	2.09546	0.0361302	0.778731	425.104	487.272	574.25	469.998	511.062	497.022	462.925	532.183	488.838	498.241	504.954	438.301	544.644	506.331	479.607	469.057	632.124	719.068	551.462	396.778	449.428	572.465	656.986	439.996	629.204	437.56	622.873	515.484	401.471	550.495	529.777	610.81	698.729	553.232	537.242	619.102
ENSSSCG00000003278	Novel gene	leukocyte immunoglobulin-like receptor subfamily B member 3-like [Source:NCBI gene (formerly Entrezgene);Acc:100511639]	26.1172	-0.873942	0.417284	-2.09436	0.036228	0.778902	29.9245	19.6217	14.8257	13.8863	15.1339	15.6542	11.3502	16.0659	49.2119	11.5626	24.3212	26.7957	19.1103	19.6157	27.4775	103.545	108.571	17.2749	20.8306	27.5936	68.7448	17.9887	5.99439	14.3088	13.3087	29.5935	4.57322	9.58544	9.26471	48.3739	24.4983	20.3603	16.8659	34.3622	8.15547	21.8704
ENSSSCG00000045033	Novel gene	0	1.15868	-1.59533	0.761575	-2.09477	0.0361914	0.778902	2.6404	1.09009	0.988381	2.13635	0	0	0.810727	0	2.18719	2.10228	0	0	1.19439	0	0	3.10634	0.804229	1.07968	1.09635	2.85452	3.69596	2.11632	2.39776	2.3848	0	2.81842	0.914644	0	1.02941	0	1.02076	0	1.2047	0	2.03887	0
ENSSSCG00000049501	Novel gene	0	1.94719	-2.03443	0.973301	-2.09024	0.036596	0.780848	5.2808	3.27028	1.97676	4.27271	1.16415	0.97839	1.62145	0	0	0	0	17.2258	0	0	1.24898	2.07089	4.02115	0	0	7.61204	1.47838	1.05816	0	1.1924	1.47874	8.45527	0.914644	0	0	0	1.02076	0	0	1.71811	2.03887	0
ENSSSCG00000032141	DUT	deoxyuridine triphosphatase [Source:NCBI gene (formerly Entrezgene);Acc:100621123]	374.826	0.245392	0.11741	2.09005	0.0366131	0.780848	278.122	436.038	347.91	296.953	550.643	392.335	339.694	457.878	406.818	395.229	346.288	264.129	323.681	415.609	542.055	372.76	424.633	363.853	402.359	298.773	249.847	406.334	299.72	335.064	364.51	283.956	466.469	384.483	315	361.837	334.811	399.289	451.764	465.608	351.705	367.592
ENSSSCG00000036756	ZNF496	zinc finger protein 496 [Source:VGNC Symbol;Acc:VGNC:95251]	143.953	0.227818	0.10894	2.09123	0.0365078	0.780848	111.777	153.703	169.013	160.227	133.877	162.413	175.928	199.82	130.138	100.91	144.769	100.803	127.8	118.92	171.11	125.289	145.566	140.359	133.754	114.181	135.272	166.131	106.7	158.589	167.837	124.715	171.953	167.213	141.029	125.772	136.782	159.489	142.155	121.986	158.012	178.328
ENSSSCG00000008062	PRSS27	serine protease 27 [Source:VGNC Symbol;Acc:VGNC:91881]	1.31992	1.57242	0.751813	2.0915	0.036483	0.780848	0	1.09009	0.988381	0	2.3283	2.93517	2.43218	3.01236	1.0936	2.10228	0	1.27599	3.58318	1.22598	4.9959	0	0.804229	2.15936	0	0	0	1.05816	0	1.1924	1.47874	0.704606	0.914644	1.06505	0	1.93496	1.02076	1.13113	2.40941	0.859056	2.03887	1.68234
ENSSSCG00000026210	Novel gene	Fc receptor like 5 [Source:VGNC Symbol;Acc:VGNC:88071]	12.3342	-0.893156	0.427384	-2.08982	0.0366339	0.780848	4.40067	3.27028	13.8373	8.54541	4.6566	2.93517	9.72872	1.00412	14.2168	9.46028	10.4234	18.5018	8.36076	11.0339	7.49385	51.7723	20.1057	11.8765	4.38539	7.61204	39.9163	6.34897	7.19327	10.7316	10.3512	26.775	2.74393	8.52039	16.4706	9.67478	8.16611	12.4424	8.43293	24.9126	14.2721	13.4587
ENSSSCG00000042941	Novel gene	0	1.41859	-1.88508	0.901701	-2.09058	0.036566	0.780848	1.76027	1.09009	0	0	0	1.95678	0	0	0	1.05114	4.63261	5.10394	0	2.45197	0	4.14178	2.41269	1.07968	0	0.951505	5.91353	0	0	1.1924	1.47874	5.63685	0	0	2.05882	0	0	1.13113	2.40941	2.57717	2.03887	0
ENSSSCG00000021138	CEP250	centrosomal protein 250 [Source:VGNC Symbol;Acc:VGNC:95888]	220.993	-0.291822	0.139469	-2.09238	0.0364047	0.780848	255.239	275.794	195.7	221.113	214.204	143.823	196.196	180.741	174.976	266.99	167.932	285.821	166.021	235.389	202.334	266.109	255.745	183.546	198.439	286.403	256.499	248.668	280.538	323.14	170.795	338.211	184.758	172.538	227.5	171.244	217.423	122.162	212.028	210.469	215.101	232.163
ENSSSCG00000047493	Novel gene	0	6.23636	-0.705364	0.337778	-2.08825	0.0367754	0.7829	12.3219	4.36038	5.93029	5.34088	4.6566	5.87034	4.86436	7.02883	7.65518	9.46028	9.26522	6.37993	2.38879	4.90394	3.74693	18.638	8.04229	3.23904	7.67443	6.66054	9.60949	2.11632	7.19327	3.5772	5.91496	4.93224	1.82929	3.19515	12.3529	5.80487	4.08306	1.13113	12.047	7.7315	2.03887	2.52351
ENSSSCG00000032157	Novel gene	GVQW motif containing 3 [Source:VGNC Symbol;Acc:VGNC:88755]	31.358	-0.504985	0.242086	-2.08598	0.0369808	0.784483	42.2464	41.4236	34.5934	36.318	36.0886	22.503	21.8896	35.1442	29.5271	18.9206	28.9538	31.2616	25.0823	28.1976	33.7223	52.8077	24.9311	11.8765	50.4319	46.6237	27.3501	14.8143	31.1709	57.2352	26.6173	42.2764	26.5247	21.301	62.7941	12.5772	36.7475	10.1802	34.9364	9.44962	29.5636	32.8057
ENSSSCG00000007618	ZNF789	zinc finger protein 789 [Source:NCBI gene (formerly Entrezgene);Acc:100519827]	147.986	0.289408	0.138699	2.0866	0.0369245	0.784483	138.181	115.55	177.909	116.431	153.668	125.234	124.852	137.564	137.793	200.768	148.244	144.824	119.439	187.576	147.379	109.757	127.872	151.155	143.621	120.841	127.141	212.69	173.837	127.587	159.704	124.715	144.514	166.148	126.618	115.13	124.533	209.259	207.209	100.51	124.371	254.875
ENSSSCG00000028060	SLC4A8	solute carrier family 4 member 8 [Source:VGNC Symbol;Acc:VGNC:98326]	4.97298	-0.767527	0.367956	-2.08592	0.0369855	0.784483	10.5616	0	2.96514	5.34088	2.3283	1.95678	4.05363	13.0535	6.56158	6.30685	4.63261	2.55197	3.58318	2.45197	2.49795	11.3899	18.4973	4.31872	2.19269	3.80602	3.69596	3.17448	5.99439	2.3848	5.17559	4.22764	5.48787	6.39029	5.14706	2.90243	6.12458	5.65565	3.61411	1.71811	4.07774	4.20585
ENSSSCG00000016705	HOXA3	homeobox A3 [Source:VGNC Symbol;Acc:VGNC:88938]	46.5262	-0.560219	0.268665	-2.0852	0.0370513	0.784916	72.1709	58.8651	45.4655	50.2043	72.1773	51.8547	51.8865	40.1648	34.9951	33.6365	34.7446	68.2652	28.6654	26.9717	58.7019	38.3115	23.3227	14.0359	19.7342	83.7324	96.0949	34.9193	53.9496	76.3136	35.4898	103.577	33.8418	24.4961	35	38.6991	54.1005	19.2292	31.3223	36.0804	56.0689	37.8527
ENSSSCG00000014083	ANKDD1B	ankyrin repeat and death domain containing 1B [Source:VGNC Symbol;Acc:VGNC:85312]	9.54917	-0.765896	0.367448	-2.08437	0.037127	0.785559	9.68147	5.45047	3.95353	8.54541	3.49245	8.80551	8.91799	6.02471	9.84238	21.0228	11.5815	21.0538	11.9439	6.12992	9.99181	19.6735	8.84652	6.47809	3.28904	19.0301	14.7838	3.17448	8.39215	4.7696	5.17559	26.0704	3.65858	5.32525	16.4706	6.77235	3.06229	4.52452	13.2517	4.29528	10.1943	10.094
ENSSSCG00000013755	CCDC130	coiled-coil domain containing 130 [Source:VGNC Symbol;Acc:VGNC:86255]	207.012	0.246293	0.118426	2.07972	0.0375513	0.785901	179.547	182.046	241.165	195.476	203.726	184.916	187.278	208.857	130.138	225.996	186.463	145.462	198.269	218.225	163.616	170.848	200.253	248.327	198.439	146.532	208.452	278.296	250.566	197.938	210.721	141.626	261.588	268.392	213.088	200.268	185.779	309.93	227.689	172.67	217.139	292.727
ENSSSCG00000010107	MED15	mediator complex subunit 15 [Source:VGNC Symbol;Acc:VGNC:90109]	662.058	0.252041	0.121183	2.07984	0.0375399	0.785901	485.834	551.588	700.762	718.883	580.911	652.586	566.698	778.192	507.429	630.685	738.901	663.512	697.526	652.224	603.255	567.424	764.018	891.817	704.951	543.309	496.737	653.943	696.549	484.114	672.827	571.435	848.79	955.349	544.559	653.048	576.732	1114.16	544.526	658.896	620.835	741.071
ENSSSCG00000010138	ZDHHC8	zinc finger DHHC-type palmitoyltransferase 8 [Source:VGNC Symbol;Acc:VGNC:95130]	212.734	-0.376989	0.181177	-2.08077	0.0374547	0.785901	270.201	273.614	185.816	190.135	195.577	126.212	195.385	108.445	174.976	208.126	132.029	244.351	197.075	191.254	209.828	359.299	159.237	138.199	257.641	260.712	326.723	171.422	242.174	293.33	197.412	255.772	177.441	200.229	436.471	187.691	209.257	110.851	239.736	182.12	181.459	168.234
ENSSSCG00000016374	THAP4	THAP domain containing 4 [Source:NCBI gene (formerly Entrezgene);Acc:100511663]	201.253	0.368747	0.177185	2.08114	0.0374213	0.785901	139.061	164.604	225.351	243.544	189.756	194.7	116.745	263.079	193.567	177.643	192.253	137.806	235.296	242.745	236.056	133.572	194.624	220.255	199.535	117.035	121.967	284.645	272.146	190.784	269.87	90.1896	294.515	253.482	146.176	175.114	199.049	253.373	228.894	170.093	167.187	310.392
ENSSSCG00000022536	SLC37A2	solute carrier family 37 member 2 [Source:VGNC Symbol;Acc:VGNC:98323]	110.043	-0.721457	0.346676	-2.08107	0.0374271	0.785901	95.0544	80.667	89.9427	65.1588	64.0282	45.006	104.584	68.2801	115.921	73.5799	60.2239	243.713	52.5533	42.9094	62.4488	158.423	540.442	51.8247	107.442	144.629	142.664	66.6641	57.5462	85.8528	80.5914	225.474	84.1473	66.033	86.4706	178.983	91.8688	59.9499	96.3764	178.684	115.196	78.2289
ENSSSCG00000023174	USP53	ubiquitin specific peptidase 53 [Source:VGNC Symbol;Acc:VGNC:94775]	308.644	-0.251251	0.120765	-2.08049	0.0374808	0.785901	401.341	316.127	279.712	288.408	299.186	368.853	269.972	250.026	270.119	307.985	330.073	245.627	267.544	324.886	329.73	326.165	222.772	287.195	310.266	252.149	387.336	321.681	332.089	412.57	259.519	254.363	200.307	296.084	343.824	268.959	292.959	425.305	333.703	241.395	503.6	289.363
ENSSSCG00000036880	Novel gene	transmembrane protein 18 [Source:NCBI gene (formerly Entrezgene);Acc:100515724]	257.042	0.255242	0.122555	2.08268	0.0372807	0.785901	219.153	194.037	308.375	241.408	207.219	302.323	309.698	249.022	253.715	225.996	207.309	337.498	229.324	242.745	242.301	199.841	320.083	222.414	219.269	237.876	402.859	260.308	191.821	202.708	317.929	357.94	268.905	291.823	195.588	256.382	228.651	285.045	193.957	290.361	180.44	359.18
ENSSSCG00000012739	TMEM185A	transmembrane protein 185A [Source:VGNC Symbol;Acc:VGNC:94122]	636.819	0.417557	0.200483	2.08275	0.0372738	0.785901	562.405	524.336	710.646	725.292	715.952	676.068	510.758	897.682	636.474	703.214	787.544	322.824	668.86	821.409	790.602	475.269	362.707	630.534	859.536	408.196	330.419	890.971	806.846	518.694	486.506	293.821	878.058	1009.67	598.088	372.479	549.171	923.002	760.168	370.253	458.745	888.276
ENSSSCG00000007505	CTCFL	CCCTC-binding factor like [Source:VGNC Symbol;Acc:VGNC:95795]	6.64979	-1.61303	0.774378	-2.083	0.0372509	0.785901	14.9623	2.18019	2.96514	6.40906	1.16415	3.91356	7.29654	3.01236	1.0936	2.10228	3.47446	42.1075	1.19439	0	0	3.10634	1.60846	0	1.09635	39.0117	31.046	6.34897	0	2.3848	8.13307	12.6829	3.65858	3.19515	7.20588	7.73983	10.2076	0	0	6.01339	4.07774	0
ENSSSCG00000003339	INTS11	integrator complex subunit 11 [Source:VGNC Symbol;Acc:VGNC:89159]	84.2204	-0.211703	0.101871	-2.07815	0.0376959	0.787027	95.9345	109.009	72.1518	89.7269	93.132	61.6386	85.1263	85.3501	66.7094	70.4265	99.6011	84.215	93.1627	89.4968	103.665	95.2609	102.137	89.6135	82.226	82.7809	79.8327	83.5947	87.5182	98.9692	80.5914	95.8264	76.8301	75.6185	73.0882	54.1788	84.7234	63.3433	66.2587	99.6505	90.7296	69.8172
ENSSSCG00000013102	MS4A7	membrane spanning 4-domains A7 [Source:VGNC Symbol;Acc:VGNC:90413]	19.2798	-0.761021	0.366163	-2.07837	0.0376756	0.787027	10.5616	5.45047	10.8722	18.159	6.9849	13.6975	17.0253	11.0453	33.9015	16.8183	24.3212	63.7993	20.3047	22.0677	8.74283	59.0204	55.4918	14.0359	7.67443	9.51505	21.4366	17.9887	7.19327	16.6936	14.7874	37.3441	10.0611	9.58544	26.7647	17.4146	10.2076	16.967	7.22823	16.3221	10.1943	24.3939
ENSSSCG00000049071	Novel gene	0	414.109	0.244954	0.117904	2.07757	0.037749	0.787187	338.851	367.362	442.795	382.407	423.751	425.6	354.288	480.973	524.927	392.076	453.996	313.254	515.978	551.693	479.607	308.563	365.12	413.518	369.469	339.687	281.632	507.917	430.398	370.836	436.228	281.138	567.079	424.955	361.324	382.154	348.081	580.27	471.039	366.817	396.56	457.597
ENSSSCG00000004772	BAHD1	bromo adjacent homology domain containing 1 [Source:VGNC Symbol;Acc:VGNC:85747]	362.421	0.185133	0.0891795	2.07596	0.0378973	0.788133	312.447	342.29	355.817	361.044	339.932	337.545	304.022	428.759	278.867	429.917	347.446	337.498	329.653	415.609	369.697	355.158	399.702	348.737	387.01	317.803	354.812	339.67	419.608	268.29	468.761	335.392	452.749	424.955	338.676	342.487	358.288	391.371	397.552	286.925	306.85	461.803
ENSSSCG00000031652	RPGRIP1L	RPGRIP1 like [Source:VGNC Symbol;Acc:VGNC:92424]	69.3013	-0.252737	0.121823	-2.07462	0.0380217	0.788133	90.6537	77.3967	65.2332	77.9769	79.1622	58.7034	54.3187	78.3213	48.1183	72.5288	69.4891	71.4552	38.2206	52.7173	52.457	82.8356	67.5553	65.8605	66.8771	90.393	84.2678	69.8386	73.1316	100.162	62.8465	71.1652	73.1715	53.2525	78.2353	56.1137	63.2874	46.3763	77.1011	57.5568	85.6325	82.4347
ENSSSCG00000007786	RNF40	ring finger protein 40 [Source:VGNC Symbol;Acc:VGNC:92393]	326.885	0.17783	0.0857089	2.07481	0.038004	0.788133	248.198	318.308	333.085	320.453	309.664	398.205	299.969	350.438	224.187	354.235	325.441	356	321.292	351.857	268.53	293.031	384.422	368.171	331.097	272.13	371.074	311.099	394.431	274.252	346.025	348.78	367.687	357.856	258.382	351.195	278.669	376.666	324.065	326.441	301.752	350.768
ENSSSCG00000046837	Novel gene	0	7.37368	-0.688421	0.331516	-2.07658	0.0378402	0.788133	8.80133	8.72076	10.8722	5.34088	3.49245	4.89195	4.86436	2.00824	3.28079	5.25571	12.7397	14.6738	5.97197	8.58189	3.74693	11.3899	6.43383	4.31872	7.67443	14.2726	8.13111	4.23264	9.59103	11.924	2.21811	18.3198	9.14644	6.39029	8.23529	4.83739	8.16611	2.26226	2.40941	5.15434	11.2138	5.88819
ENSSSCG00000031627	WBP4	WW domain binding protein 4 [Source:VGNC Symbol;Acc:VGNC:94900]	216.757	0.151306	0.0729317	2.07462	0.0380217	0.788133	194.509	194.037	232.27	224.317	223.517	237.749	228.625	233.96	235.123	211.28	251.319	181.19	201.853	220.677	219.82	184.309	243.681	249.406	228.04	189.35	189.233	209.516	203.809	214.632	250.647	175.447	239.637	199.164	181.176	240.902	185.779	231.882	224.075	231.086	199.809	241.416
ENSSSCG00000018303	Novel gene	0	4.33521	0.89944	0.434033	2.07229	0.0382388	0.791685	6.16093	10.9009	5.93029	2.13635	12.8056	5.87034	4.05363	8.03295	7.65518	5.25571	1.15815	3.82796	5.97197	6.12992	1.24898	1.03545	2.41269	6.47809	6.57808	3.80602	1.47838	7.40713	2.39776	1.1924	3.69685	2.11382	1.82929	1.06505	1.02941	1.93496	1.02076	5.65565	6.02352	6.01339	4.07774	1.68234
ENSSSCG00000004261	Novel gene	0	54.0566	0.471945	0.227796	2.07178	0.0382855	0.791706	44.0067	49.0543	38.5469	43.7953	57.0433	84.1416	51.8865	112.461	102.798	35.7388	67.1728	42.1075	87.1907	42.9094	54.9549	46.595	50.6665	77.737	49.3356	23.7876	31.046	34.9193	27.5742	46.5036	35.4898	26.0704	80.4887	60.7078	47.3529	41.6016	26.5399	42.983	80.7152	58.4158	71.3604	72.3407
ENSSSCG00000001474	RXRB	retinoid X receptor beta [Source:VGNC Symbol;Acc:VGNC:92529]	360.437	0.221389	0.106903	2.07094	0.0383644	0.792363	275.482	386.984	400.295	347.157	299.186	470.606	369.691	403.656	370.73	321.649	515.378	275.613	354.735	399.671	424.652	286.818	324.104	377.888	342.06	330.172	323.027	356.6	357.266	320.756	371.903	268.455	395.126	478.207	275.882	294.113	343.997	411.731	345.75	340.186	319.083	497.132
ENSSSCG00000051637	Novel gene	0	66.6024	-0.753468	0.363913	-2.07047	0.0384087	0.792363	125.859	58.8651	20.756	67.2951	59.3716	90.0119	100.53	17.07	74.3646	99.8585	31.2701	93.7849	37.0262	30.6496	91.1752	134.608	36.9946	32.3904	21.9269	80.8779	164.101	25.3959	52.7507	155.012	59.889	153.604	40.2443	44.7321	57.6471	45.4715	9.18688	30.5405	91.5575	54.9796	73.3993	34.488
ENSSSCG00000005743	VAV2	vav guanine nucleotide exchange factor 2 [Source:VGNC Symbol;Acc:VGNC:94808]	203.738	0.461934	0.223164	2.06993	0.0384588	0.792452	189.229	160.244	243.142	128.181	115.251	215.246	298.347	210.865	129.045	144.006	104.234	232.229	243.656	291.784	86.1793	162.565	227.597	137.119	189.668	188.398	481.953	131.212	115.092	132.356	201.848	276.91	209.454	225.79	157.5	297.983	202.111	382.322	133.722	268.885	158.012	262.445
ENSSSCG00000005211	CD274	CD274 molecule [Source:VGNC Symbol;Acc:VGNC:86404]	13.1903	-0.606342	0.293097	-2.06874	0.0385703	0.792865	9.68147	14.1712	7.90705	17.0908	16.2981	6.84873	8.10727	6.02471	7.65518	19.9717	9.26522	19.7778	15.5271	8.58189	12.4898	50.7368	11.2592	10.7968	15.3489	18.0786	12.5663	7.40713	8.39215	10.7316	6.65433	15.5013	17.3782	6.39029	18.5294	13.5447	13.2699	14.7047	12.047	8.59056	14.2721	9.25288
ENSSSCG00000028341	Novel gene	synaptotagmin-15 [Source:NCBI gene (formerly Entrezgene);Acc:100625711]	104.835	-0.57286	0.27686	-2.06913	0.0385336	0.792865	132.02	27.2524	85.0008	92.9314	71.0131	80.228	146.742	52.2142	90.7686	132.444	66.0147	170.982	94.3571	60.0732	76.1875	106.651	73.9891	61.5418	74.5516	174.125	338.55	95.2345	74.3305	124.01	90.9425	263.523	54.8787	38.3418	180.147	107.39	88.8065	63.3433	56.6211	107.382	112.138	109.352
ENSSSCG00000030217	COLGALT2	collagen beta(1-O)galactosyltransferase 2 [Source:NCBI gene (formerly Entrezgene);Acc:100624924]	55.6432	-0.428301	0.207185	-2.06724	0.0387116	0.794031	57.2087	54.5047	49.4191	54.477	86.1471	33.2653	70.5332	54.2224	66.7094	47.3014	67.1728	40.1935	33.443	46.5874	93.6732	71.4457	28.9523	31.3108	61.3954	48.5268	75.3975	42.3264	41.9608	77.506	56.9315	50.027	39.3297	30.8864	85.4412	53.2113	102.076	44.1141	56.6211	31.7851	79.5159	39.535
ENSSSCG00000045593	Novel gene	0	10.6038	-0.614694	0.297361	-2.06716	0.0387187	0.794031	18.4828	4.36038	13.8373	11.7499	6.9849	6.84873	8.10727	2.00824	14.2168	5.25571	13.8978	5.74193	10.7495	11.0339	2.49795	18.638	12.8677	11.8765	8.77077	28.5452	13.3054	7.40713	5.99439	14.3088	5.17559	3.52303	10.9757	8.52039	16.4706	10.6423	6.12458	13.5736	19.2753	12.0268	11.2138	6.72937
ENSSSCG00000049487	Novel gene	0	1.52844	-1.24144	0.600753	-2.06648	0.0387833	0.794119	4.40067	2.18019	1.97676	2.13635	2.3283	0.97839	3.24291	2.00824	2.18719	0	1.15815	0.637993	1.19439	1.22598	1.24898	5.17723	0	0	1.09635	2.85452	0	2.11632	1.19888	1.1924	0.73937	1.40921	0	1.06505	3.08824	0	1.02076	0	1.2047	0.859056	5.09717	0
ENSSSCG00000021898	ASH2L	ASH2 like, histone lysine methyltransferase complex subunit [Source:VGNC Symbol;Acc:VGNC:96426]	343.104	-0.237713	0.115051	-2.06615	0.0388146	0.794119	389.019	437.128	252.037	259.567	395.811	278.841	290.24	454.866	370.73	317.445	372.925	259.663	370.262	269.717	339.721	374.831	320.083	286.115	385.914	336.833	238.02	415.857	428	435.226	304.621	226.883	300.918	295.019	422.059	370.544	414.43	287.307	368.64	350.495	443.454	288.522
ENSSSCG00000039798	SLC11A1	solute carrier family 11 member 1 [Source:NCBI gene (formerly Entrezgene);Acc:396764]	68.671	-1.23724	0.59924	-2.06468	0.0389535	0.795082	34.3252	14.1712	37.5585	24.5681	10.4773	24.4598	67.2903	20.0824	68.8966	30.4831	32.4283	161.412	32.2486	28.1976	18.7346	117.005	801.817	32.3904	25.216	24.7391	25.8717	12.6979	2.39776	23.848	45.841	76.8021	85.0619	29.8214	14.4118	105.455	39.8098	36.1962	34.9364	225.073	61.166	46.2644
ENSSSCG00000049630	DEPTOR	DEP domain containing MTOR interacting protein [Source:NCBI gene (formerly Entrezgene);Acc:100157658]	647.764	-0.43491	0.210616	-2.06495	0.0389282	0.795082	721.709	882.977	299.48	443.293	782.309	1000.89	669.66	714.933	1024.7	723.186	781.753	447.233	665.277	587.246	1440.07	801.434	332.147	361.693	732.36	837.324	432.427	705.793	622.218	878.799	403.696	398.807	478.359	427.085	838.971	543.723	747.199	540.68	574.644	484.508	651.418	341.515
ENSSSCG00000025349	CCDC14	coiled-coil domain containing 14 [Source:VGNC Symbol;Acc:VGNC:86260]	93.8005	-0.283796	0.13752	-2.06367	0.0390485	0.795275	119.698	126.451	68.1983	81.1814	95.4603	85.12	92.4228	101.416	69.9902	96.7051	77.5962	105.907	87.1907	78.463	101.167	93.1901	98.9202	86.3745	75.6479	131.308	87.2246	74.0713	122.286	155.012	94.6394	109.919	92.3791	73.4884	112.206	74.4958	80.6404	40.7207	118.061	88.4828	95.8268	84.9582
ENSSSCG00000050102	Novel gene	0	2.08149	-1.49269	0.723351	-2.06357	0.0390582	0.795275	1.76027	1.09009	0.988381	2.13635	2.3283	0	1.62145	1.00412	5.46799	2.10228	0	3.82796	3.58318	0	2.49795	8.28356	0.804229	0	1.09635	8.56355	0	2.11632	0	9.5392	0	2.81842	1.82929	0	3.08824	0.967478	0	1.13113	1.2047	1.71811	0	3.36468
ENSSSCG00000009442	CNMD	chondromodulin [Source:VGNC Symbol;Acc:VGNC:86824]	7.13762	1.36989	0.663987	2.06313	0.0391006	0.795275	1.76027	0	0	7.47724	3.49245	1.95678	2.43218	15.0618	6.56158	6.30685	9.26522	11.4839	1.19439	8.58189	1.24898	5.17723	0.804229	9.71713	2.19269	3.80602	2.95677	4.23264	4.79552	8.3468	19.963	16.2059	4.57322	6.39029	2.05882	71.5934	2.04153	5.65565	6.02352	2.57717	1.01943	0
ENSSSCG00000050987	Novel gene	0	36.5046	-0.453296	0.219909	-2.06129	0.0392755	0.797033	54.5683	52.3246	29.6514	25.6362	41.9094	18.5894	41.3471	24.0989	37.1823	64.1197	31.2701	46.5735	25.0823	40.4575	39.9672	53.8431	23.3227	29.1514	33.9867	65.6538	38.438	27.5122	26.3753	53.658	28.8354	49.3224	28.354	26.6262	60.7353	26.1219	33.6852	11.3113	24.0941	27.4898	36.6996	36.1703
ENSSSCG00000045631	Novel gene	0	1.38793	1.83457	0.890029	2.06125	0.039279	0.797033	0	2.18019	0	1.06818	2.3283	0.97839	0	3.01236	0	3.15343	1.15815	0.637993	0	1.22598	0	2.07089	0	2.15936	0	0	0	0	0	0	0.73937	2.11382	3.65858	9.58544	0	1.93496	1.02076	0	1.2047	6.01339	2.03887	1.68234
ENSSSCG00000004856	NFATC1	nuclear factor of activated T cells 1 [Source:NCBI gene (formerly Entrezgene);Acc:397318]	976.415	0.451347	0.219192	2.05914	0.0394808	0.79927	590.57	749.985	870.764	1154.7	736.907	1809.04	1560.65	969.979	815.824	1245.6	1146.57	458.717	993.736	1008.98	899.263	797.293	662.685	917.729	1466.91	603.254	652.706	1121.65	1026.24	835.872	957.484	426.287	1185.38	1516.63	764.853	848.478	921.75	2187.61	958.945	552.373	669.768	1065.76
ENSSSCG00000026232	FAM184B	family with sequence similarity 184 member B [Source:VGNC Symbol;Acc:VGNC:87938]	103.102	-1.13979	0.553527	-2.05913	0.0394815	0.79927	117.058	143.893	6.91867	48.068	155.996	114.472	143.499	264.083	316.05	125.086	225.84	25.5197	42.9982	30.6496	410.913	243.33	30.5607	18.3546	84.4187	171.271	0.739191	19.0469	59.9439	181.245	28.8354	4.22764	37.5004	54.3175	205.882	55.1463	100.035	12.4424	74.6917	73.0198	66.2632	19.3469
ENSSSCG00000025126	LGI4	leucine rich repeat LGI family member 4 [Source:VGNC Symbol;Acc:VGNC:89701]	197.226	-0.29803	0.144783	-2.05846	0.0395461	0.799644	205.071	171.145	175.932	182.658	166.473	143.823	162.956	150.618	211.064	186.052	160.983	273.061	185.131	176.542	233.558	223.656	137.523	163.032	214.884	261.664	304.547	155.55	147.462	265.905	182.624	242.384	180.185	156.562	357.206	191.561	208.236	161.752	218.051	128.858	247.722	165.711
ENSSSCG00000048572	Novel gene	0	2.61271	-1.22804	0.597033	-2.0569	0.0396958	0.800424	3.52053	2.18019	0.988381	1.06818	2.3283	4.89195	0.810727	4.01648	2.18719	3.15343	2.3163	7.01792	1.19439	2.45197	1.24898	1.03545	4.02115	1.07968	2.19269	4.75753	6.65272	0	0	7.1544	1.47874	8.45527	0	0	3.08824	0	3.06229	2.26226	2.40941	6.01339	1.01943	0
ENSSSCG00000041180	Novel gene	0	64.3186	-0.789213	0.383816	-2.05623	0.0397604	0.800424	116.178	28.3425	27.6747	68.3633	54.715	33.2653	61.6152	24.0989	96.2366	50.4548	47.4842	249.455	29.8598	26.9717	91.1752	41.4178	21.7142	35.6295	36.1794	152.241	186.276	31.7448	26.3753	39.3492	44.3622	219.837	25.61	54.3175	81.3235	26.1219	47.9759	13.5736	40.9599	88.4828	54.03	42.0585
ENSSSCG00000038188	Novel gene	left-right determination factor 2 [Source:NCBI gene (formerly Entrezgene);Acc:100524517]	1.27728	1.48565	0.722547	2.05614	0.0397695	0.800424	0	3.27028	1.97676	1.06818	1.16415	0.97839	2.43218	0	1.0936	1.05114	0	1.27599	1.19439	1.22598	2.49795	2.07089	1.60846	1.07968	0	1.90301	0	1.05816	0	0	0.73937	0	2.74393	1.06505	1.02941	8.7073	0	0	1.2047	0	1.01943	2.52351
ENSSSCG00000031847	RBM28	RNA binding motif protein 28 [Source:VGNC Symbol;Acc:VGNC:92154]	277.048	0.375083	0.182313	2.05736	0.0396515	0.800424	190.989	256.172	381.515	289.476	232.83	247.533	207.546	296.215	167.32	239.66	220.049	201.606	262.767	315.078	178.604	201.912	389.247	416.757	235.715	176.98	201.06	431.73	338.084	236.095	355.637	162.059	377.748	316.32	184.265	307.658	269.482	381.191	196.367	298.092	283.403	526.573
ENSSSCG00000035027	ZDHHC14	zinc finger DHHC-type palmitoyltransferase 14 [Source:VGNC Symbol;Acc:VGNC:95117]	43.2673	0.649344	0.31615	2.05391	0.0399841	0.803811	36.0855	28.3425	33.605	35.2498	34.9245	85.12	81.0727	109.449	67.803	26.2786	28.9538	55.5054	31.0542	17.1638	157.371	23.8152	24.9311	34.5498	36.1794	43.7692	102.748	24.3377	10.7899	16.6936	45.841	65.5284	31.0979	33.0165	23.6765	38.6991	19.3945	30.5405	24.0941	54.9796	21.4081	23.5528
ENSSSCG00000011943	BBX	BBX high mobility group box domain containing [Source:VGNC Symbol;Acc:VGNC:85766]	358.764	-0.259695	0.126557	-2.052	0.0401697	0.804897	432.146	413.146	335.061	318.317	391.154	327.761	447.521	301.236	369.636	334.263	376.4	431.921	373.845	277.072	380.938	354.122	345.819	267.761	293.821	442.45	483.431	243.377	335.686	389.915	360.813	589.051	233.234	292.889	351.029	350.227	372.579	237.537	319.247	455.3	401.657	285.157
ENSSSCG00000010226	JMJD1C	jumonji domain containing 1C [Source:VGNC Symbol;Acc:VGNC:89285]	994.623	-0.224322	0.109323	-2.05192	0.0401775	0.804897	1050.88	1066.11	769.949	890.859	856.814	1172.11	1126.1	875.592	1003.92	953.386	1026.12	1226.22	874.296	888.839	1042.89	1230.11	1113.05	917.729	970.267	1233.15	1350.5	683.572	834.42	1203.13	919.037	1290.84	788.423	841.389	1158.09	1055.52	960.539	875.495	1054.12	1005.95	859.383	637.607
ENSSSCG00000000167	RIC8B	RIC8 guanine nucleotide exchange factor B [Source:VGNC Symbol;Acc:VGNC:92302]	372.732	-0.263459	0.128379	-2.05219	0.040151	0.804897	425.985	456.75	267.851	353.567	413.273	387.443	312.94	395.623	473.528	413.099	413.46	310.702	326.069	279.524	478.358	463.879	326.517	280.717	407.841	373.941	514.477	289.936	365.658	605.739	288.354	328.346	279.881	341.881	463.235	343.455	324.603	307.667	431.284	370.253	313.986	288.522
ENSSSCG00000032877	Novel gene	multiple EGF like domains 10 [Source:NCBI gene (formerly Entrezgene);Acc:100515713]	192.173	-0.463137	0.225788	-2.0512	0.0402476	0.805371	217.393	192.947	162.095	97.2041	206.055	165.348	219.707	203.836	328.079	282.757	191.095	95.0609	191.103	145.892	349.713	261.968	151.999	161.952	208.306	208.38	70.9624	164.015	125.882	306.447	120.517	101.463	124.392	200.229	369.559	192.528	188.841	209.259	143.36	130.577	304.811	124.493
ENSSSCG00000042057	Novel gene	0	0.890868	-1.97274	0.962734	-2.0491	0.0404523	0.808533	2.6404	2.18019	0.988381	1.06818	4.6566	0	0	0	0	2.10228	1.15815	0.637993	1.19439	0	1.24898	0	0.804229	0	0	0	2.21757	1.05816	1.19888	5.962	0	0	0.914644	0	0	0	1.02076	0	0	0	1.01943	0
ENSSSCG00000002143	PARP2	poly(ADP-ribose) polymerase 2 [Source:NCBI gene (formerly Entrezgene);Acc:100518917]	224.732	-0.215951	0.10544	-2.04809	0.0405511	0.809575	224.434	300.866	205.583	201.885	263.098	207.419	192.953	294.207	276.68	209.177	330.073	206.71	224.546	214.547	268.53	231.94	212.317	200.821	206.113	238.828	158.187	231.737	233.781	288.561	189.279	192.357	183.843	178.928	263.529	174.146	232.734	156.096	273.468	207.892	228.353	186.74
ENSSSCG00000024750	GFOD2	glucose-fructose oxidoreductase domain containing 2 [Source:VGNC Symbol;Acc:VGNC:88425]	191.847	0.315315	0.154162	2.04535	0.0408204	0.809906	141.701	112.28	200.641	139.931	138.534	147.737	214.032	125.515	196.848	181.848	136.662	218.831	177.965	273.394	144.881	187.416	239.66	158.713	221.462	187.446	199.582	182.004	153.457	133.549	240.295	200.813	239.637	216.205	152.353	222.52	173.53	399.289	210.823	220.777	147.818	268.333
ENSSSCG00000003760	TTLL7	tubulin tyrosine ligase like 7 [Source:VGNC Symbol;Acc:VGNC:94571]	266.258	-0.382988	0.187128	-2.04666	0.0406916	0.809906	277.242	422.957	160.118	263.84	302.679	316.02	252.947	409.681	398.069	270.144	419.251	189.484	320.098	196.157	487.101	265.074	176.126	244.008	269.701	345.396	103.487	190.469	264.952	319.563	235.12	166.992	198.478	214.075	353.088	212.845	286.835	173.063	191.548	213.905	309.908	164.869
ENSSSCG00000003784	LRRIQ3	leucine rich repeats and IQ motif containing 3 [Source:VGNC Symbol;Acc:VGNC:89859]	3.87351	-0.850516	0.415899	-2.04501	0.040854	0.809906	0.880133	3.27028	0.988381	3.20453	8.14905	1.95678	3.24291	4.01648	4.37439	4.20457	6.94891	5.10394	5.97197	0	4.9959	6.21267	1.60846	3.23904	2.19269	7.61204	5.17434	2.11632	3.59664	8.3468	2.21811	7.75067	0.914644	2.1301	2.05882	3.86991	5.10382	6.78678	1.2047	1.71811	4.07774	4.20585
ENSSSCG00000021036	RAB3B	RAB3B, member RAS oncogene family [Source:VGNC Symbol;Acc:VGNC:98265]	67.0304	1.13507	0.555211	2.0444	0.0409139	0.809906	25.5239	23.9821	161.106	77.9769	33.7603	21.5246	4.86436	14.0577	22.9655	45.1991	34.7446	8.9319	174.381	216.999	6.24488	16.5671	56.2961	182.466	40.5648	15.2241	5.17434	110.049	74.3305	46.5036	85.7669	9.15988	70.4276	41.5369	16.4706	237.032	69.412	144.785	30.1176	50.6843	107.041	131.223
ENSSSCG00000014567	TRIM66	tripartite motif containing 66 [Source:VGNC Symbol;Acc:VGNC:94426]	188.118	-0.257182	0.125863	-2.04335	0.0410179	0.809906	208.592	235.46	136.397	228.59	190.921	179.045	184.846	227.935	154.197	202.87	226.998	238.609	180.353	180.22	203.583	272.322	145.566	164.112	190.764	217.895	167.057	152.375	221.793	205.093	143.438	210.677	125.306	240.701	263.529	155.764	165.364	115.375	160.226	149.476	180.44	146.364
ENSSSCG00000022347	WNT11	Wnt family member 11 [Source:VGNC Symbol;Acc:VGNC:94966]	164.457	0.451039	0.220512	2.04541	0.0408142	0.809906	210.352	99.1986	185.816	268.112	147.847	200.57	170.253	164.676	123.577	176.592	97.2848	267.319	125.411	178.994	116.155	85.9419	58.7087	103.649	162.259	160.804	434.645	203.167	116.291	112.086	128.65	327.642	139.941	200.229	121.471	150.927	113.305	170.801	113.242	126.281	110.099	248.145
ENSSSCG00000050122	Novel gene	0	31.518	-0.825655	0.403767	-2.04488	0.0408668	0.809906	29.9245	9.81085	4.94191	16.0227	17.4622	28.3733	23.5111	23.0947	52.4927	46.2503	4.63261	42.7455	22.6935	30.6496	9.99181	97.3318	42.6242	26.992	25.216	30.4482	110.14	10.5816	7.19327	52.4656	16.2661	38.0487	16.4636	15.9757	45.2941	34.8292	32.6644	12.4424	31.3223	64.4292	42.8162	18.5058
ENSSSCG00000000075	MRTFA	myocardin related transcription factor A [Source:VGNC Symbol;Acc:VGNC:96745]	112.554	-0.330771	0.161831	-2.04393	0.0409608	0.809906	125.859	130.811	81.0473	86.5223	90.8037	77.2928	114.312	94.3872	159.665	103.012	90.3359	141.634	84.802	91.9488	156.122	169.813	138.327	71.2589	109.635	135.114	192.929	107.932	82.7226	158.589	98.3362	111.328	80.4887	99.0496	151.324	128.675	102.076	91.6216	114.447	106.523	95.8268	77.3877
ENSSSCG00000007366	MYBL2	MYB proto-oncogene like 2 [Source:NCBI gene (formerly Entrezgene);Acc:100157175]	39.4943	-0.73255	0.358157	-2.04533	0.0408219	0.809906	22.8835	20.7118	25.6979	22.4317	9.3132	25.4381	29.9969	27.1112	33.9015	40.9945	17.3723	42.7455	37.0262	22.0677	21.2326	38.3115	201.862	31.3108	31.7941	28.5452	29.5677	16.9306	27.5742	50.0808	44.3622	75.3928	40.2443	23.4311	35	52.2438	36.7475	32.8028	30.1176	120.268	41.7968	34.488
ENSSSCG00000036933	NR1D1	nuclear receptor subfamily 1 group D member 1 [Source:VGNC Symbol;Acc:VGNC:90869]	329.4	-0.561194	0.274668	-2.04317	0.0410351	0.809906	595.85	366.272	256.979	574.679	486.615	165.348	155.66	323.326	598.198	499.293	257.11	400.021	265.155	137.31	342.219	254.719	114.201	126.323	555.848	643.217	188.494	325.914	292.526	525.848	302.402	287.479	198.478	270.522	515.735	201.235	428.721	229.619	274.673	213.905	221.217	263.286
ENSSSCG00000024443	ORC6	origin recognition complex subunit 6 [Source:VGNC Symbol;Acc:VGNC:91063]	57.5457	-0.29461	0.144269	-2.04209	0.041143	0.810191	70.4107	37.0632	46.4539	48.068	62.8641	52.8331	47.8329	60.2471	76.5518	46.2503	52.1169	78.4731	64.4973	47.8134	61.1998	52.8077	94.8991	58.3028	61.3954	66.6054	65.0488	52.908	46.7563	63.1972	47.3197	59.1869	42.9883	42.602	59.7059	52.2438	58.1836	29.4094	51.8023	70.4426	68.3021	74.8642
ENSSSCG00000013008	CDCA5	cell division cycle associated 5 [Source:VGNC Symbol;Acc:VGNC:86468]	15.5492	-0.904795	0.443052	-2.04219	0.041133	0.810191	13.202	7.63066	8.89543	6.40906	6.9849	9.7839	15.4038	10.0412	13.1232	11.5626	20.8467	17.2258	20.3047	9.80787	9.99181	6.21267	94.8991	8.63745	3.28904	8.56355	8.13111	11.6398	13.1877	4.7696	14.7874	31.7073	21.0368	7.45534	9.26471	24.187	12.2492	10.1802	3.61411	52.4024	21.4081	10.9352
ENSSSCG00000033107	DYNLT1	dynein light chain Tctex-type 1 [Source:VGNC Symbol;Acc:VGNC:87503]	452.26	-0.340983	0.167075	-2.0409	0.0412605	0.81023	395.18	492.723	336.05	459.316	662.401	492.13	555.348	641.632	641.942	453.042	709.947	280.717	451.481	183.898	618.243	600.558	451.977	421.076	435.25	420.565	309.721	300.518	342.879	639.126	338.632	296.639	335.674	486.727	617.647	386.024	471.593	347.257	399.962	383.139	555.592	366.75
ENSSSCG00000029943	SCLT1	sodium channel and clathrin linker 1 [Source:VGNC Symbol;Acc:VGNC:92626]	65.3636	-0.380516	0.186463	-2.04071	0.04128	0.81023	79.212	76.3066	28.6631	45.9316	61.6999	90.9903	75.3976	71.2925	91.8622	46.2503	93.8103	82.939	45.387	62.5252	103.665	77.6584	71.5764	32.3904	44.9502	86.587	96.8341	46.5591	53.9496	78.6984	49.5378	82.4389	56.7079	66.033	73.0882	68.6909	50.0174	38.4584	48.1882	67.0064	63.2049	44.582
ENSSSCG00000003282	Novel gene	leukocyte immunoglobulin-like receptor subfamily A member 6 [Source:NCBI gene (formerly Entrezgene);Acc:100522225]	11.654	-0.609964	0.298906	-2.04065	0.0412853	0.81023	14.9623	13.0811	9.88381	7.47724	3.49245	6.84873	14.5931	5.0206	16.404	11.5626	10.4234	12.1219	5.97197	3.67795	7.49385	25.8861	26.5396	14.0359	10.9635	13.3211	11.8271	7.40713	4.79552	13.1164	8.87244	14.0921	7.31715	4.2602	26.7647	23.2195	9.18688	10.1802	9.63764	16.3221	11.2138	7.57054
ENSSSCG00000013411	WEE1	WEE1 G2 checkpoint kinase [Source:NCBI gene (formerly Entrezgene);Acc:100521487]	135.196	0.485719	0.238119	2.03982	0.0413687	0.810948	88.0133	100.289	170.002	115.363	87.3112	143.823	94.855	84.346	63.4287	194.461	47.4842	114.839	109.884	180.22	57.4529	91.1192	170.497	282.876	118.405	96.102	195.886	112.165	89.9159	131.164	170.795	179.675	123.477	83.0738	98.8235	255.414	138.824	254.504	154.202	143.462	160.051	164.869
ENSSSCG00000030102	Novel gene	0	1.49439	1.3244	0.649517	2.03906	0.0414443	0.811512	0.880133	0	0.988381	0	2.3283	1.95678	4.86436	1.00412	0	2.10228	0	1.91398	1.19439	2.45197	1.24898	0	3.21692	4.31872	1.09635	0	2.21757	1.05816	1.19888	0	1.47874	0.704606	1.82929	4.2602	1.02941	2.90243	1.02076	2.26226	2.40941	0	1.01943	0.841171
ENSSSCG00000021027	PGBD5	piggyBac transposable element derived 5 [Source:VGNC Symbol;Acc:VGNC:91346]	5.0176	0.948974	0.46568	2.03782	0.0415676	0.812221	4.40067	3.27028	0.988381	5.34088	4.6566	3.91356	11.3502	14.0577	0	3.15343	6.94891	2.55197	4.77757	3.67795	0	1.03545	4.82538	10.7968	2.19269	4.75753	8.13111	3.17448	9.59103	2.3848	2.21811	6.34145	3.65858	13.8456	3.08824	3.86991	1.02076	3.39339	19.2753	0.859056	2.03887	5.04702
ENSSSCG00000010477	CEP55	centrosomal protein 55 [Source:VGNC Symbol;Acc:VGNC:86572]	12.2612	-0.691806	0.339728	-2.03635	0.0417148	0.812221	21.1232	10.9009	6.91867	7.47724	3.49245	8.80551	6.48581	8.03295	5.46799	9.46028	3.47446	14.6738	11.9439	6.12992	6.24488	24.8507	52.2749	10.7968	15.3489	13.3211	2.95677	9.52345	5.99439	9.5392	16.2661	15.5013	12.805	12.7806	13.3824	17.4146	13.2699	11.3113	12.047	18.0402	13.2526	10.094
ENSSSCG00000015714	CCDC93	coiled-coil domain containing 93 [Source:VGNC Symbol;Acc:VGNC:96095]	695.925	0.286945	0.140852	2.03721	0.0416286	0.812221	544.803	606.093	741.286	754.133	578.582	757.274	578.859	707.904	517.272	880.857	931.155	569.727	756.051	1062.93	685.688	594.345	617.648	700.713	821.164	508.104	531.479	1033.82	793.658	561.62	604.065	498.156	678.666	1092.74	577.5	531.146	664.517	775.955	807.152	568.695	512.775	906.782
ENSSSCG00000012136	PIR	pirin [Source:VGNC Symbol;Acc:VGNC:98196]	138.191	0.280324	0.137636	2.0367	0.0416801	0.812221	97.6948	228.92	168.025	95.0677	209.547	134.039	111.88	112.461	178.256	137.7	115.815	123.133	131.383	142.214	113.657	123.218	118.222	175.988	104.153	145.58	98.3125	171.422	143.865	125.202	158.225	125.42	150.916	161.887	99.8529	129.642	137.803	115.375	189.139	138.308	130.488	132.064
ENSSSCG00000017895	RABEP1	rabaptin, RAB GTPase binding effector protein 1 [Source:VGNC Symbol;Acc:VGNC:99032]	1630.04	-0.211629	0.103899	-2.03688	0.0416618	0.812221	1618.57	1211.1	1517.17	2126.74	1783.48	1868.73	1542	1949	1283.88	1785.89	2243.34	1861.02	1737.84	1669.79	1567.46	1464.12	1167.74	1687.54	1237.78	1869.71	1641.74	2029.55	2183.16	1802.91	1904.62	1542.38	1529.29	1453.79	1471.03	1327.38	1645.47	1406	1303.49	1474.14	1487.35	1286.15
ENSSSCG00000010613	ITPRIP	inositol 1,4,5-trisphosphate receptor interacting protein [Source:VGNC Symbol;Acc:VGNC:89256]	190.25	0.27682	0.136015	2.03521	0.0418293	0.813535	161.945	173.325	170.002	189.067	161.817	147.737	203.492	135.556	161.852	166.08	156.351	193.95	186.325	331.016	132.391	193.628	192.211	186.785	210.499	113.229	195.886	179.887	124.683	160.974	205.545	224.769	190.246	175.733	248.088	270.894	212.319	277.127	240.941	203.596	164.129	206.928
ENSSSCG00000020754	POLR1G	RNA polymerase I subunit G [Source:VGNC Symbol;Acc:VGNC:86415]	241.694	0.356822	0.175477	2.03344	0.0420077	0.814317	152.263	200.577	358.782	221.113	280.56	230.9	185.656	289.186	160.759	154.518	217.733	200.968	238.879	294.236	186.097	147.033	302.39	331.462	184.186	147.483	163.361	297.343	363.26	215.824	320.147	162.059	345.736	243.896	145.147	271.861	215.381	361.962	269.854	266.307	261.995	312.074
ENSSSCG00000015716	MARCO	macrophage receptor with collagenous structure [Source:NCBI gene (formerly Entrezgene);Acc:100516298]	12.5146	-1.6913	0.83185	-2.03318	0.0420342	0.814317	4.40067	3.27028	2.96514	3.20453	0	6.84873	18.6467	3.01236	5.46799	2.10228	2.3163	17.2258	0	3.67795	0	17.6026	221.163	12.9562	2.19269	5.70903	2.95677	4.23264	0	1.1924	8.87244	19.0244	7.31715	2.1301	2.05882	15.4797	2.04153	1.13113	7.22823	40.3756	2.03887	1.68234
ENSSSCG00000015644	IKBKE	inhibitor of nuclear factor kappa B kinase subunit epsilon [Source:VGNC Symbol;Acc:VGNC:89071]	22.3018	-0.851123	0.418732	-2.03262	0.0420911	0.814317	18.4828	13.0811	16.8025	12.8181	9.3132	10.7623	29.9969	7.02883	21.8719	14.716	16.2141	30.6236	11.9439	6.12992	13.7387	50.7368	102.941	10.7968	16.4452	26.6421	36.2204	10.5816	2.39776	10.7316	19.963	57.7777	16.4636	14.9107	20.5882	34.8292	23.4776	14.7047	9.63764	57.5568	14.2721	17.6646
ENSSSCG00000012298	CACNA1F	calcium voltage-gated channel subunit alpha1 F [Source:NCBI gene (formerly Entrezgene);Acc:100514745]	4.21135	-0.906336	0.445623	-2.03386	0.0419655	0.814317	6.16093	6.54057	1.97676	4.27271	4.6566	0.97839	3.24291	7.02883	5.46799	4.20457	4.63261	7.65591	0	4.90394	4.9959	6.21267	1.60846	1.07968	4.38539	4.75753	3.69596	5.2908	7.19327	16.6936	0	5.63685	2.74393	1.06505	6.17647	0.967478	5.10382	0	4.81882	0.859056	4.07774	2.52351
ENSSSCG00000039961	Novel gene	serine protease 33-like [Source:NCBI gene (formerly Entrezgene);Acc:110256121]	5.12484	-1.08242	0.532561	-2.03249	0.0421045	0.814317	3.52053	4.36038	0	2.13635	2.3283	0.97839	2.43218	0	3.28079	10.5114	6.94891	8.9319	0	0	0	0	5.62961	1.07968	8.77077	7.61204	5.17434	3.17448	10.7899	15.5012	2.95748	6.34145	10.9757	4.2602	3.08824	1.93496	12.2492	16.967	7.22823	4.29528	10.1943	0.841171
ENSSSCG00000019309	SNORA63	Small nucleolar RNA SNORA63 [Source:RFAM;Acc:RF00092]	7.84866	-0.572274	0.281635	-2.03197	0.042157	0.814424	7.9212	8.72076	4.94191	6.40906	10.4773	13.6975	4.05363	6.02471	2.18719	9.46028	12.7397	7.01792	9.55515	7.35591	7.49385	12.4253	10.455	4.31872	5.48173	10.4666	9.60949	8.46529	7.19327	8.3468	8.13307	2.11382	3.65858	9.58544	10.2941	8.7073	4.08306	3.39339	9.63764	12.8858	10.1943	5.04702
ENSSSCG00000004826	SELENOS	selenoprotein S [Source:VGNC Symbol;Acc:VGNC:98308]	522.944	0.378884	0.187105	2.02498	0.0428692	0.814562	337.971	391.344	661.227	549.043	486.615	433.427	312.94	505.072	398.069	636.992	457.47	318.996	648.556	579.891	289.762	412.107	582.262	760.095	566.811	302.579	354.073	795.737	538.297	339.834	703.141	281.138	621.958	563.411	354.118	634.666	561.42	855.135	585.486	563.541	636.127	806.683
ENSSSCG00000043030	Novel gene	0	5.27015	-0.861399	0.4244	-2.02969	0.0423883	0.814562	13.202	14.1712	5.93029	2.13635	4.6566	4.89195	4.05363	6.02471	12.0296	4.20457	6.94891	1.27599	4.77757	3.67795	8.74283	8.28356	0.804229	2.15936	4.38539	8.56355	0.739191	3.17448	8.39215	9.5392	0	1.40921	4.57322	5.32525	13.3824	0.967478	5.10382	2.26226	3.61411	0	6.1166	4.20585
ENSSSCG00000039556	KCNQ1	potassium voltage-gated channel subfamily Q member 1 [Source:VGNC Symbol;Acc:VGNC:99782]	15.6822	-0.947492	0.467067	-2.0286	0.0424994	0.814562	13.202	1.09009	10.8722	6.40906	4.6566	8.80551	16.2145	2.00824	12.0296	8.40914	5.79076	96.3369	14.3327	7.35591	9.99181	20.7089	33.7776	11.8765	8.77077	34.2542	24.3933	5.2908	8.39215	7.1544	16.2661	44.3902	9.14644	9.58544	14.4118	13.5447	13.2699	9.04904	7.22823	34.3622	15.2915	5.88819
ENSSSCG00000010322	ZNF503	zinc finger protein 503 [Source:VGNC Symbol;Acc:VGNC:95252]	405.3	-0.424912	0.209477	-2.02844	0.0425149	0.814562	547.443	618.084	329.131	362.112	766.011	252.425	260.243	305.252	413.38	358.439	304.594	215.642	278.294	311.4	597.01	793.151	299.173	263.442	506.512	466.237	285.328	389.403	519.115	595.008	325.323	175.447	307.32	345.076	579.559	355.064	414.43	427.567	528.865	348.777	435.298	311.233
ENSSSCG00000010512	SLIT1	slit guidance ligand 1 [Source:NCBI gene (formerly Entrezgene);Acc:100627880]	8.60076	-1.15955	0.571397	-2.02933	0.0424248	0.814562	29.0444	4.36038	0	1.06818	5.82075	1.95678	5.67509	12.0494	1.0936	11.5626	0	13.3978	4.77757	1.22598	1.24898	30.0279	4.82538	2.15936	10.9635	6.66054	3.69596	3.17448	14.3865	11.924	5.17559	7.75067	4.57322	13.8456	49.4118	6.77235	8.16611	2.26226	24.0941	2.57717	3.0583	0.841171
ENSSSCG00000010628	SHOC2	SHOC2 leucine rich repeat scaffold protein [Source:VGNC Symbol;Acc:VGNC:98318]	520.071	0.163205	0.0805697	2.02563	0.0428024	0.814562	441.827	484.002	497.156	463.589	416.766	588.991	496.975	476.957	436.345	561.31	523.485	468.287	523.144	670.613	519.574	456.631	552.506	506.37	498.838	459.577	572.873	555.534	580.257	412.57	567.097	488.997	500.31	661.395	515.735	553.398	434.845	634.564	516.818	502.548	509.717	672.937
ENSSSCG00000033822	THRSP	thyroid hormone responsive [Source:NCBI gene (formerly Entrezgene);Acc:100512730]	144.892	-1.65126	0.813956	-2.02868	0.0424908	0.814562	147.862	38.1533	70.1751	22.4317	45.4018	105.666	170.253	15.0618	41.5567	5.25571	100.759	1556.7	27.4711	31.8756	17.4857	14.4962	114.201	15.1155	18.6379	1137.05	144.882	40.2101	8.39215	72.7364	82.8095	622.872	17.3782	10.6505	27.7941	226.39	55.1213	20.3603	13.2517	153.771	16.3109	7.57054
ENSSSCG00000029515	PON3	paraoxonase 3 [Source:NCBI gene (formerly Entrezgene);Acc:733674]	193.645	-1.15819	0.570754	-2.02923	0.0424345	0.814562	517.518	301.956	99.8265	260.635	15.1339	181.981	72.1547	191.787	363.074	212.331	246.686	608.007	150.494	194.931	7.49385	14.4962	128.677	102.57	279.568	333.027	266.109	192.585	324.896	299.292	17.0055	401.625	8.2318	43.667	320.147	76.4308	125.554	11.3113	10.8423	83.3284	354.763	153.093
ENSSSCG00000046636	Novel gene	0	0.871804	-1.78264	0.879	-2.02803	0.0425573	0.814562	1.76027	0	0	0	0	2.93517	3.24291	0	0	2.10228	0	1.27599	0	1.22598	1.24898	2.07089	3.21692	0	0	1.90301	0.739191	0	1.19888	0	0	0.704606	0.914644	0	3.08824	0	0	0	0	1.71811	2.03887	0
ENSSSCG00000036695	IGF2BP3	insulin like growth factor 2 mRNA binding protein 3 [Source:VGNC Symbol;Acc:VGNC:89056]	15.9736	-0.631675	0.311929	-2.02506	0.042861	0.814562	15.8424	10.9009	15.8141	16.0227	9.3132	9.7839	17.836	8.03295	16.404	9.46028	10.4234	26.1577	3.58318	6.12992	9.99181	16.5671	38.603	7.55777	12.0598	25.6906	31.046	16.9306	9.59103	21.4632	14.7874	42.2764	9.14644	9.58544	13.3824	19.3496	16.3322	7.91791	14.4565	33.5032	17.3304	11.7764
ENSSSCG00000022283	CEP135	centrosomal protein 135 [Source:VGNC Symbol;Acc:VGNC:86561]	235.095	-0.442542	0.218487	-2.02549	0.0428172	0.814562	334.451	481.822	176.92	255.294	229.338	372.767	197.817	365.499	206.69	234.405	470.21	143.548	188.714	296.688	182.35	218.479	147.174	197.582	137.043	198.865	158.926	124.863	274.543	562.813	118.299	171.219	152.746	247.091	217.206	144.154	230.693	111.982	246.964	204.455	307.869	153.934
ENSSSCG00000040569	PLA2G10	group 10 secretory phospholipase A2-like [Source:NCBI gene (formerly Entrezgene);Acc:110259864]	5.67211	2.73933	1.35185	2.02635	0.0427287	0.814562	0	0	10.8722	18.159	2.3283	0	8.10727	0	16.404	17.8694	0	20.4158	0	0	12.4898	0	0	18.3546	1.09635	0.951505	12.5663	0	9.59103	0	15.5268	1.40921	15.549	21.301	0	0	0	0	1.2047	0	0	0
ENSSSCG00000006159	HEY1	hes related family bHLH transcription factor with YRPW motif 1 [Source:VGNC Symbol;Acc:VGNC:88863]	87.5954	0.417164	0.205466	2.03033	0.0423225	0.814562	76.5716	82.8472	98.8381	53.4088	57.0433	60.6602	82.6941	65.2677	64.5223	96.7051	54.4332	78.4731	70.4692	171.638	62.4488	100.438	62.7299	115.526	108.538	73.2659	50.265	81.4784	57.5462	78.6984	76.8945	69.756	85.9766	89.4641	133.824	99.6503	80.6404	200.21	185.524	67.8654	82.5742	76.5465
ENSSSCG00000036538	Novel gene	0	23.6037	-1.40336	0.692628	-2.02614	0.0427501	0.814562	48.4073	26.1623	6.91867	12.8181	18.6264	12.7191	11.3502	20.0824	14.2168	54.6594	19.6886	1.91398	17.9159	1.22598	19.9836	96.2964	0	41.0279	35.0831	36.1572	0	3.17448	14.3865	53.658	8.87244	0.704606	22.8661	21.301	151.324	2.90243	3.06229	0	31.3223	0	36.6996	4.20585
ENSSSCG00000028297	APH1A	aph-1 homolog A, gamma-secretase subunit [Source:VGNC Symbol;Acc:VGNC:85409]	611.501	0.201258	0.0992791	2.0272	0.0426422	0.814562	504.316	422.957	680.006	591.77	479.63	626.17	541.565	633.599	591.636	559.208	514.22	721.57	556.587	670.613	575.778	494.943	750.346	680.199	622.725	523.328	822.72	770.341	592.246	412.57	689.832	729.972	637.507	631.574	488.971	555.332	603.272	820.069	590.305	630.547	532.145	765.465
ENSSSCG00000040749	C16orf70	chromosome 6 C16orf70 homolog [Source:VGNC Symbol;Acc:VGNC:86052]	495.152	0.578555	0.285778	2.02449	0.0429195	0.814624	275.482	363.002	549.54	803.269	328.29	514.633	324.291	409.681	299.646	568.668	597.607	189.484	447.898	518.591	308.497	317.882	424.633	886.418	497.741	240.731	192.929	730.131	700.145	307.639	657.3	173.333	525.006	1063.98	316.029	365.707	475.676	950.149	420.442	336.75	411.851	1332.41
ENSSSCG00000004242	TBC1D32	TBC1 domain family member 32 [Source:VGNC Symbol;Acc:VGNC:93777]	53.4684	-0.389588	0.1933	-2.01546	0.0438566	0.815434	75.6915	58.8651	32.6166	41.6589	45.4018	61.6386	71.3439	61.2513	56.8671	74.6311	77.5962	65.7132	53.7477	40.4575	69.9426	48.6659	42.6242	30.2311	39.4685	73.2659	79.0935	42.3264	33.5686	53.658	36.9685	105.691	38.4151	45.7971	67.9412	42.569	52.059	31.6716	38.5505	55.8386	47.9134	31.1233
ENSSSCG00000005589	NR6A1	nuclear receptor subfamily 6 group A member 1 [Source:VGNC Symbol;Acc:VGNC:90887]	52.6979	0.510429	0.252866	2.01857	0.0435318	0.815434	31.6848	33.7929	53.3726	77.9769	29.1037	76.3144	72.1547	27.1112	32.8079	43.0968	68.331	67.6272	71.6636	38.0055	46.2121	28.9925	39.4072	51.8247	39.4685	55.1873	85.007	48.6754	32.3697	36.9644	28.8354	60.5961	57.6226	151.237	36.0294	41.6016	33.6852	97.2772	33.7317	62.7111	32.6219	74.023
ENSSSCG00000002774	RIPOR1	RHO family interacting cell polarization regulator 1 [Source:VGNC Symbol;Acc:VGNC:98600]	1180.5	0.244635	0.12143	2.01461	0.0439458	0.815434	867.812	1166.4	1411.41	1225.2	1175.79	1224.94	976.926	1333.47	802.701	1135.23	1022.65	978.681	1085.7	1406.2	778.112	1154.52	1183.83	1237.31	1284.92	885.851	946.904	1399.95	1691.62	1001.62	1651.75	854.687	1373.8	1657.22	1072.65	1007.14	1141.21	1355.09	1209.52	1024.85	1138.71	1633.55
ENSSSCG00000029549	SNORD22	Small nucleolar RNA SNORD22 [Source:RFAM;Acc:RF00099]	3.64698	0.923303	0.456861	2.02097	0.0432827	0.815434	0.880133	4.36038	4.94191	0	1.16415	6.84873	0.810727	1.00412	2.18719	7.35799	5.79076	1.91398	0	4.90394	1.24898	4.14178	4.02115	5.39841	6.57808	1.90301	2.21757	4.23264	2.39776	4.7696	2.21811	1.40921	2.74393	5.32525	1.02941	7.73983	2.04153	5.65565	12.047	2.57717	1.01943	8.41171
ENSSSCG00000014411	LARS1	leucyl-tRNA synthetase 1 [Source:VGNC Symbol;Acc:VGNC:89643]	789.922	0.237108	0.117691	2.01467	0.0439392	0.815434	575.607	941.842	856.927	944.268	724.101	973.498	766.137	1195.91	614.602	720.032	949.685	580.573	855.186	747.85	626.986	660.614	957.837	997.625	897.908	657.49	511.52	823.249	828.425	698.746	885.026	526.341	849.704	804.112	546.618	922.007	767.615	838.168	813.175	806.654	788.023	783.13
ENSSSCG00000009889	ALDH2	aldehyde dehydrogenase 2 family member [Source:NCBI gene (formerly Entrezgene);Acc:733685]	3365.92	0.672318	0.333139	2.01813	0.0435775	0.815434	1673.13	1948	3221.14	3309.21	3700.83	4843.03	2886.19	4292.61	5613.44	3279.56	3770.94	740.071	4108.71	4487.1	6774.44	2439.51	2240.58	3147.27	3974.26	1476.74	438.341	4943.73	2828.16	2143.94	2751.2	397.398	4864.08	6405.21	2103.09	2144.9	3275.63	6300.4	3721.33	3471.45	2248.87	5208.53
ENSSSCG00000032821	FRAT1	FRAT regulator of WNT signaling pathway 1 [Source:NCBI gene (formerly Entrezgene);Acc:110256598]	4.90493	-0.845232	0.418085	-2.02168	0.0432099	0.815434	6.16093	1.09009	4.94191	8.54541	11.6415	1.95678	4.05363	4.01648	8.74878	1.05114	6.94891	3.82796	3.58318	0	8.74283	10.3545	2.41269	2.15936	8.77077	3.80602	3.69596	2.11632	5.99439	3.5772	4.43622	8.45527	3.65858	3.19515	9.26471	1.93496	5.10382	1.13113	0	3.43622	10.1943	7.57054
ENSSSCG00000027472	GCA	grancalcin [Source:VGNC Symbol;Acc:VGNC:95726]	36.6968	-0.343072	0.169968	-2.01845	0.0435445	0.815434	47.5272	35.9731	34.5934	23.4999	37.2528	19.5678	27.5647	29.1195	40.4631	44.148	34.7446	32.5376	45.387	28.1976	47.4611	56.9495	51.4707	36.7092	33.9867	35.2057	18.4798	47.6172	43.1596	27.4252	35.4898	30.2981	19.2075	31.9515	49.4118	49.3414	43.8929	24.8849	40.9599	29.2079	42.8162	44.582
ENSSSCG00000023133	OSBPL6	oxysterol binding protein like 6 [Source:VGNC Symbol;Acc:VGNC:95807]	254.242	-0.711541	0.352484	-2.01865	0.0435241	0.815434	204.191	292.145	93.8962	117.499	365.543	308.193	291.862	435.788	655.065	195.512	412.302	163.326	315.32	78.463	764.373	398.646	190.602	141.438	342.06	319.706	73.18	79.3621	116.291	490.076	166.358	60.5961	107.928	193.839	359.265	156.731	264.378	109.72	195.162	269.744	328.258	95.8935
ENSSSCG00000016047	MSTN	myostatin [Source:VGNC Symbol;Acc:VGNC:96320]	129.708	-1.24128	0.615878	-2.01546	0.043856	0.815434	86.2531	242.001	56.3377	34.1817	133.877	118.385	158.902	292.199	733.804	34.6877	346.288	18.5018	111.079	20.8417	876.781	125.289	28.148	29.1514	46.0466	133.211	0	64.5478	51.5518	215.824	36.2291	1.40921	35.6711	23.4311	115.294	33.8617	100.035	41.8518	61.4399	71.3017	149.857	41.2174
ENSSSCG00000015243	PRDM10	PR/SET domain 10 [Source:VGNC Symbol;Acc:VGNC:91773]	78.9379	-0.229906	0.11392	-2.01814	0.0435768	0.815434	113.537	111.19	77.0938	60.8861	77.998	56.7466	59.9938	86.3542	72.1774	81.9891	99.6011	64.4373	70.4692	79.689	103.665	110.793	81.2272	60.4621	97.5749	84.684	57.6569	63.4897	83.9215	106.124	70.9795	62.7099	70.4276	82.0088	90.5882	68.6909	64.3081	73.5235	80.7152	70.4426	77.477	68.1348
ENSSSCG00000037534	OPCML	opioid binding protein/cell adhesion molecule like [Source:VGNC Symbol;Acc:VGNC:91047]	61.6152	-0.899139	0.444937	-2.02082	0.0432979	0.815434	95.9345	45.784	24.7095	23.4999	84.9829	62.617	87.5585	89.3666	258.089	76.7334	55.5913	21.0538	29.8598	60.0732	212.326	57.9849	17.693	7.55777	53.721	52.3328	67.2664	41.2683	28.7731	87.0452	14.7874	12.6829	47.5615	19.1709	90.5882	7.73983	117.388	75.7857	48.1882	33.5032	93.7879	15.1411
ENSSSCG00000029624	TADA2B	transcriptional adaptor 2B [Source:VGNC Symbol;Acc:VGNC:93707]	84.7274	0.302825	0.150318	2.01456	0.0439503	0.815434	61.6093	85.0274	100.815	105.75	93.132	99.7958	72.9654	103.424	66.7094	87.2448	78.7544	50.4014	90.7739	78.463	98.6691	49.7014	95.7033	83.1354	81.1297	63.7508	73.18	99.4671	87.5182	81.0832	76.8945	47.2086	105.184	139.521	87.5	72.5609	68.3912	109.72	108.423	60.1339	89.7102	96.7346
ENSSSCG00000049720	Novel gene	0	19.7022	0.485619	0.24093	2.0156	0.0438414	0.815434	10.5616	21.8019	27.6747	23.4999	16.2981	24.4598	15.4038	16.0659	22.9655	18.9206	18.5304	21.6917	22.6935	29.4236	26.2285	9.31901	12.0634	21.5936	10.9635	19.0301	10.3487	28.5703	21.5798	21.4632	8.87244	21.1382	32.0125	23.4311	16.4706	10.6423	14.2907	15.8358	12.047	21.4764	17.3304	44.582
ENSSSCG00000025010	UNC50	unc-50 inner nuclear membrane RNA binding protein [Source:VGNC Symbol;Acc:VGNC:94706]	260.674	0.238738	0.118243	2.01905	0.0434823	0.815434	209.472	233.28	325.178	215.772	277.068	280.798	231.868	314.289	253.715	212.331	309.227	236.695	242.462	277.072	237.305	202.947	268.613	264.522	212.691	194.107	220.279	277.238	291.328	215.824	339.371	214.2	304.577	286.498	176.029	259.284	299.084	255.635	260.216	268.885	263.014	453.391
ENSSSCG00000040713	Novel gene	taxilin gamma [Source:NCBI gene (formerly Entrezgene);Acc:100518815]	87.7118	0.242647	0.119936	2.02313	0.0430594	0.815434	73.9312	81.7571	110.699	92.9314	69.849	98.8174	79.4512	69.2842	69.9902	103.012	86.8614	82.301	82.4132	109.113	73.6896	66.2685	100.529	117.685	89.9004	84.684	89.4422	70.8968	105.501	75.1212	99.0756	91.5988	92.3791	124.611	68.9706	78.3657	79.6196	115.375	77.1011	72.1607	63.2049	111.035
ENSSSCG00000040154	MRPL36	mitochondrial ribosomal protein L36 [Source:HGNC Symbol;Acc:HGNC:14490]	253.506	0.457382	0.226053	2.02334	0.0430376	0.815434	194.509	249.632	337.038	208.294	318.977	245.576	145.12	300.232	253.715	245.967	275.64	126.961	304.57	335.92	264.783	164.636	194.624	258.044	244.485	118.938	103.487	466.649	339.283	220.594	283.179	83.8481	334.76	326.97	167.794	225.422	246.004	447.928	305.995	209.61	187.576	389.462
ENSSSCG00000044618	Novel gene	0	8.76741	-0.84348	0.418161	-2.01712	0.0436832	0.815434	14.9623	7.63066	2.96514	6.40906	3.49245	7.82712	10.5394	3.01236	5.46799	13.6648	6.94891	15.9498	1.19439	8.58189	7.49385	16.5671	7.23806	8.63745	5.48173	22.8361	25.1325	2.11632	4.79552	10.7316	5.17559	23.252	4.57322	10.6505	18.5294	2.90243	5.10382	3.39339	8.43293	3.43622	7.13604	3.36468
ENSSSCG00000032416	RGS1	regulator of G protein signaling 1 [Source:VGNC Symbol;Acc:VGNC:96536]	58.813	-1.06088	0.52523	-2.01983	0.0434009	0.815434	43.1265	10.9009	12.849	23.4999	6.9849	28.3733	42.9685	25.103	72.1774	38.8923	19.6886	80.3871	25.0823	47.8134	4.9959	104.58	429.458	55.0637	39.4685	36.1572	133.794	11.6398	9.59103	19.0784	31.7929	94.4172	49.3908	19.1709	65.8824	117.065	43.8929	67.8678	31.3223	135.731	78.4964	60.5643
ENSSSCG00000033745	Novel gene	0	11.4427	-0.755415	0.37421	-2.01869	0.0435194	0.815434	20.2431	17.4415	11.8606	7.47724	5.82075	11.7407	16.2145	17.07	9.84238	5.25571	9.26522	21.6917	2.38879	12.2598	12.4898	16.5671	3.21692	4.31872	2.19269	26.6421	15.523	6.34897	10.7899	14.3088	5.17559	21.8428	7.31715	7.45534	31.9118	2.90243	11.2284	7.91791	12.047	8.59056	11.2138	3.36468
ENSSSCG00000036524	Novel gene	0	34.2907	0.476431	0.236384	2.0155	0.0438522	0.815434	19.3629	55.5948	49.4191	13.8863	30.2679	31.3085	38.1042	30.1236	10.936	26.2786	39.3772	19.7778	25.0823	56.3953	18.7346	28.9925	16.8888	77.737	42.7575	36.1572	39.9163	35.9775	40.7619	28.6176	51.0165	30.2981	53.0494	40.4719	16.4706	27.0894	50.0174	23.7537	22.8894	22.3355	50.9717	33.6468
ENSSSCG00000000934	LRRIQ1	leucine rich repeats and IQ motif containing 1 [Source:VGNC Symbol;Acc:VGNC:98091]	2.29214	-1.16401	0.578161	-2.01329	0.0440841	0.816168	1.76027	2.18019	1.97676	5.34088	0	3.91356	1.62145	2.00824	2.18719	2.10228	2.3163	1.91398	2.38879	0	2.49795	0	3.21692	1.07968	0	5.70903	6.65272	1.05816	3.59664	0	0.73937	4.93224	1.82929	2.1301	4.11765	1.93496	2.04153	0	0	5.15434	6.1166	0
ENSSSCG00000050025	Novel gene	0	1.09724	-1.48712	0.738494	-2.01372	0.0440393	0.816168	2.6404	1.09009	0.988381	0	0	0	0	0	0	3.15343	1.15815	0	1.19439	0	0	4.14178	0.804229	2.15936	1.09635	2.85452	0.739191	1.05816	0	3.5772	0	2.81842	0.914644	0	1.02941	0.967478	2.04153	1.13113	1.2047	1.71811	1.01943	0
ENSSSCG00000009650	DOCK5	dedicator of cytokinesis 5 [Source:VGNC Symbol;Acc:VGNC:87395]	62.3148	-0.429052	0.213179	-2.01264	0.0441526	0.816564	78.3319	38.1533	57.3261	113.227	34.9245	64.5738	88.3692	35.1442	45.9311	55.7105	62.5402	84.215	65.6917	35.5535	53.706	48.6659	111.788	41.0279	43.8539	81.8294	119.01	48.6754	40.7619	53.658	53.974	98.6448	42.9883	44.7321	63.8235	79.3332	63.2874	50.9009	36.1411	74.7379	72.3798	59.7231
ENSSSCG00000017643	Novel gene	septin 4 [Source:VGNC Symbol;Acc:VGNC:99040]	232.573	-0.205703	0.102287	-2.01104	0.044321	0.818804	264.04	255.082	237.212	170.908	235.158	159.478	208.357	236.972	288.71	249.121	220.049	240.523	217.38	218.225	281.02	235.046	231.618	195.422	274.087	301.627	195.147	227.505	197.815	318.371	211.46	195.88	192.075	208.75	319.118	256.382	268.461	178.719	210.823	185.556	256.897	229.64
ENSSSCG00000016008	CWC22	CWC22 spliceosome associated protein homolog [Source:VGNC Symbol;Acc:VGNC:96215]	228.366	-0.170254	0.0846956	-2.01019	0.0444109	0.819021	254.359	207.118	206.572	243.544	181.607	202.527	213.221	194.799	207.784	215.484	213.1	242.437	199.464	198.609	199.836	259.897	295.152	259.123	188.572	242.634	283.11	192.585	260.157	261.136	223.29	265.636	207.624	201.294	236.765	236.065	194.966	236.406	265.035	277.475	228.353	225.434
ENSSSCG00000002410	CEP128	centrosomal protein 128 [Source:VGNC Symbol;Acc:VGNC:86560]	38.1809	-0.33591	0.167116	-2.01004	0.0444273	0.819021	67.7703	26.1623	24.7095	56.6134	36.0886	39.1356	34.8612	24.0989	27.3399	47.3014	30.112	49.1254	46.5814	50.2654	37.4693	35.2051	53.8834	33.4701	40.5648	43.7692	53.2218	28.5703	29.972	34.5796	31.0536	42.981	26.5247	36.2117	33.9706	41.6016	43.8929	42.983	20.48	40.3756	31.6025	31.9645
ENSSSCG00000011580	TSEN2	tRNA splicing endonuclease subunit 2 [Source:NCBI gene (formerly Entrezgene);Acc:100525362]	77.7549	-0.193046	0.0961089	-2.00861	0.0445781	0.820057	81.8524	82.8472	81.0473	82.2496	62.8641	90.9903	72.1547	102.42	78.739	72.5288	91.494	63.7993	62.1085	62.5252	64.9467	94.2255	98.9202	74.498	78.937	79.9264	77.6151	76.1876	104.302	89.43	62.8465	73.279	85.0619	59.6427	73.0882	61.9186	74.5158	66.7367	78.3058	80.7513	81.5547	74.8642
ENSSSCG00000044191	Novel gene	0	1.33858	-1.60043	0.796767	-2.00866	0.0445736	0.820057	5.2808	1.09009	1.97676	1.06818	0	1.95678	0.810727	0	0	3.15343	1.15815	1.27599	0	1.22598	2.49795	1.03545	0.804229	0	1.09635	2.85452	4.43515	1.05816	0	1.1924	1.47874	5.63685	0	0	3.08824	0	2.04153	1.13113	0	0	0	0.841171
ENSSSCG00000011559	Novel gene	0	190.695	-0.192468	0.095906	-2.00684	0.044767	0.821631	212.992	175.505	177.909	195.476	180.443	182.959	187.278	183.754	240.591	218.638	232.789	206.71	183.937	169.186	204.832	282.676	160.042	173.829	181.994	226.458	168.536	149.201	178.633	205.093	197.412	198.699	160.063	174.668	216.176	168.341	176.592	114.244	215.642	183.838	171.265	208.61
ENSSSCG00000012902	CDK2AP2	cyclin dependent kinase 2 associated protein 2 [Source:VGNC Symbol;Acc:VGNC:86503]	334.913	0.225845	0.112567	2.00632	0.0448226	0.821631	379.338	352.101	404.248	338.612	329.454	281.776	323.48	308.265	308.394	255.428	318.492	356.638	373.845	345.728	258.538	241.259	370.75	276.398	368.372	321.609	423.557	431.73	288.93	212.247	431.053	305.799	375.919	338.686	262.5	334.747	347.06	357.437	284.31	410.629	255.878	483.673
ENSSSCG00000002020	Novel gene	neuroguidin [Source:NCBI gene (formerly Entrezgene);Acc:100513213]	178.207	0.302317	0.150704	2.00603	0.0448533	0.821631	144.342	176.595	252.037	169.84	167.638	185.894	134.581	193.795	153.104	167.132	162.141	108.459	179.159	197.383	144.881	158.423	184.973	208.378	155.681	118.938	116.053	205.283	244.571	186.014	196.672	101.463	217.685	209.815	121.471	179.951	144.948	251.111	183.115	182.979	189.615	321.327
ENSSSCG00000031746	KCNQ2	potassium voltage-gated channel subfamily Q member 2 [Source:VGNC Symbol;Acc:VGNC:96390]	2.37628	2.01263	1.00266	2.0073	0.0447182	0.821631	4.40067	0	2.96514	1.06818	2.3283	0.97839	0	31.1277	0	2.10228	0	0.637993	0	0	1.24898	4.14178	0.804229	0	0	0.951505	1.47838	0	0	1.1924	0.73937	0.704606	0.914644	0	0	1.93496	1.02076	2.26226	21.6847	0.859056	0	0
ENSSSCG00000004076	MTRF1L	mitochondrial translational release factor 1 like [Source:VGNC Symbol;Acc:VGNC:90472]	97.8385	0.202487	0.101398	1.99696	0.0458293	0.821671	88.0133	109.009	91.9195	96.1359	102.445	115.45	111.88	122.503	79.8326	98.8074	103.076	73.3692	107.495	110.339	103.665	90.0837	85.2483	96.0916	88.8041	100.86	99.0517	75.1294	107.899	110.893	89.4638	92.3034	106.099	119.285	99.8529	103.52	71.4535	116.506	93.9669	70.4426	69.3215	121.97
ENSSSCG00000004159	SLC35D3	solute carrier family 35 member D3 [Source:VGNC Symbol;Acc:VGNC:93076]	2.25357	1.17134	0.584727	2.00323	0.045153	0.821671	1.76027	2.18019	4.94191	5.34088	0	3.91356	0	2.00824	3.28079	4.20457	0	3.18996	2.38879	1.22598	0	4.14178	0	5.39841	3.28904	2.85452	2.21757	0	0	0	0.73937	3.52303	2.74393	6.39029	1.02941	3.86991	1.02076	1.13113	1.2047	2.57717	2.03887	2.52351
ENSSSCG00000005194	PTPRD	protein tyrosine phosphatase receptor type D [Source:NCBI gene (formerly Entrezgene);Acc:100627072]	102.904	-0.391032	0.196339	-1.99162	0.0464127	0.821671	131.14	113.37	86.9776	112.159	87.3112	145.78	111.88	43.1771	104.985	98.8074	85.7033	61.8853	93.1627	117.694	132.391	111.828	82.0314	78.8167	63.5881	112.278	230.628	68.7805	69.535	146.665	66.5433	123.306	97.8669	92.6593	128.676	91.9104	146.99	95.0149	81.9199	83.3284	137.624	68.1348
ENSSSCG00000048677	Novel gene	0	27.2873	-0.729975	0.364584	-2.00221	0.0452621	0.821671	29.0444	43.6038	29.6514	14.9545	12.8056	8.80551	13.7824	20.0824	64.5223	27.3297	24.3212	28.7097	16.7215	17.1638	97.4201	30.0279	20.1057	9.71713	20.8306	27.5936	9.60949	19.0469	32.3697	57.2352	23.6598	31.0027	9.14644	14.9107	46.3235	37.7316	31.6437	3.39339	25.2988	17.1811	48.9328	17.6646
ENSSSCG00000024420	GMNC	geminin coiled-coil domain containing [Source:VGNC Symbol;Acc:VGNC:88512]	2.0911	-1.84614	0.92575	-1.99421	0.0461287	0.821671	3.52053	3.27028	1.97676	3.20453	2.3283	3.91356	7.29654	3.01236	2.18719	3.15343	3.47446	0	1.19439	0	7.49385	5.17723	0	0	2.19269	0.951505	0	0	2.39776	0	0	0	0	0	16.4706	0	0	0	1.2047	0.859056	0	0
ENSSSCG00000002852	PLEKHF1	pleckstrin homology and FYVE domain containing 1 [Source:VGNC Symbol;Acc:VGNC:91540]	553.04	0.471384	0.235075	2.00525	0.044936	0.821671	380.218	385.894	630.587	680.429	525.032	1141.78	1014.22	734.011	458.217	455.145	844.293	677.548	580.475	578.665	623.239	359.299	180.952	769.813	506.512	417.711	813.111	315.332	365.658	388.722	283.179	577.072	564.335	731.689	432.353	386.991	419.534	1231.8	418.032	370.253	338.452	328.898
ENSSSCG00000002927	LRFN3	leucine rich repeat and fibronectin type III domain containing 3 [Source:VGNC Symbol;Acc:VGNC:89806]	22.9724	1.00406	0.502813	1.99689	0.045837	0.821671	1.76027	16.3514	39.5353	19.2272	3.49245	60.6602	40.5363	90.3707	30.6207	8.40914	9.26522	7.65591	29.8598	17.1638	69.9426	2.07089	4.82538	16.1952	10.9635	5.70903	5.17434	44.4428	29.972	35.772	19.963	8.45527	27.4393	31.9515	16.4706	4.83739	14.2907	32.8028	14.4565	7.7315	18.3498	30.2821
ENSSSCG00000026689	Novel gene	coiled-coil domain containing 114 [Source:VGNC Symbol;Acc:VGNC:96940]	12.1516	-0.635693	0.318676	-1.99479	0.0460654	0.821671	7.9212	10.9009	7.90705	13.8863	9.3132	16.6326	9.72872	4.01648	9.84238	19.9717	9.26522	18.5018	5.97197	4.90394	12.4898	27.957	21.7142	15.1155	10.9635	15.2241	26.6109	4.23264	8.39215	14.3088	11.0906	23.252	3.65858	13.8456	11.3235	3.86991	11.2284	3.39339	13.2517	15.463	11.2138	10.094
ENSSSCG00000013349	HTATIP2	HIV-1 Tat interactive protein 2 [Source:VGNC Symbol;Acc:VGNC:88997]	443.852	0.548077	0.274397	1.99739	0.0457833	0.821671	291.324	494.903	362.736	649.452	426.079	710.311	326.723	1024.2	704.277	434.122	557.071	197.14	883.851	339.598	650.716	274.393	317.671	613.259	521.861	185.543	110.879	546.011	557.479	187.207	494.639	124.011	559.762	420.694	203.824	469.227	339.914	295.225	542.117	336.75	445.493	380.209
ENSSSCG00000013534	MLLT1	MLLT1 super elongation complex subunit [Source:VGNC Symbol;Acc:VGNC:90255]	520.89	0.183031	0.0918814	1.99204	0.0463667	0.821671	446.228	552.678	582.157	604.588	519.211	530.288	481.572	554.274	419.941	541.338	537.383	429.369	530.311	467.1	598.259	448.348	571.003	605.701	579.967	480.51	447.95	499.452	559.876	478.152	556.746	418.536	547.872	765.77	455	488.576	468.531	656.056	437.308	428.669	452.629	610.69
ENSSSCG00000014414	Novel gene	RNA binding motif protein 27 [Source:NCBI gene (formerly Entrezgene);Acc:100526159]	205.836	0.275939	0.137751	2.00318	0.0451578	0.821671	162.825	184.226	268.84	230.726	157.16	248.511	173.495	205.844	181.537	181.848	240.896	162.05	187.52	272.168	153.624	168.778	243.681	261.283	183.09	161.756	150.795	250.784	236.179	159.782	198.151	150.786	235.978	225.79	175	204.138	160.26	348.388	218.051	208.751	167.187	290.204
ENSSSCG00000009955	CRYBB2	crystallin beta B2 [Source:VGNC Symbol;Acc:VGNC:87016]	3.80133	1.57512	0.790452	1.99268	0.0462965	0.821671	0.880133	5.45047	0	3.20453	4.6566	0	1.62145	0	0	9.46028	0	1.27599	3.58318	9.80787	0	6.21267	0.804229	28.0717	10.9635	0	0	4.23264	1.19888	3.5772	0	0	2.74393	4.2602	7.20588	2.90243	1.02076	6.78678	10.8423	0.859056	1.01943	4.20585
ENSSSCG00000049236	Novel gene	0	0.880399	1.71999	0.862465	1.99427	0.0461222	0.821671	0.880133	1.09009	0	0	1.16415	0.97839	2.43218	3.01236	0	4.20457	0	1.27599	1.19439	1.22598	0	0	0	3.23904	0	0	0.739191	2.11632	1.19888	1.1924	0.73937	0	0.914644	1.06505	0	0.967478	0	0	1.2047	0.859056	0	0
[truncated: 19,203 more rows]

## Sheet: Página1
Gene	Gene name	Gene description	log2FoldChange	pvalue	padj
ENSSSCG00000051166	Novel gene	0	-5.80803	8.28319e-11	1.43539e-06
[truncated: 44 more rows]
